# Supplementary material for: Timely TGFβ signalling inhibition induces notochord
Source: Nature. 2024 Dec 18;637(8046):673–82. doi: 10.1038/s41586-024-08332-w (PMC11735409; doi:10.1038/s41586-024-08332-w)
Supplement: Supplementary file 4 — Enriched genes. Enriched genes in cell populations during chick trunk development. [file 41586_2024_8332_MOESM4_ESM.xlsx]

## Sheet: main_clusters
Gene	cluster	p_val	avg_logFC	pct.1	pct.2	pct.diff	p_val_adj
LMO2	Blood islands	0	3.05596	0.969	0.079	0.89	0
HHEX	Blood islands	0	1.92061	0.812	0.018	0.794	0
ETS1	Blood islands	0	1.83575	0.911	0.138	0.773	0
FLI1	Blood islands	0	1.55956	0.768	0.017	0.751	0
CDH5	Blood islands	0	1.52834	0.542	0.003	0.539	0
TAL1	Blood islands	0	1.49631	0.749	0.009	0.74	0
TESC	Blood islands	0	1.17289	0.73	0.195	0.535	0
KDR	Blood islands	0	1.11248	0.673	0.057	0.616	0
EHD3	Blood islands	0	1.07052	0.891	0.586	0.305	0
EGFL7	Blood islands	0	1.05191	0.636	0.086	0.55	0
SOX18	Blood islands	0	0.941055	0.447	0.033	0.414	0
CD34	Blood islands	0	0.861245	0.34	0.012	0.328	0
DIPK2B	Blood islands	0	0.789457	0.43	0.004	0.426	0
ENSGALG00000002012	Blood islands	0	0.657279	0.327	0.002	0.325	0
HAPLN3	Blood islands	1.09014928438067e-313	0.859179	0.525	0.092	0.433	0
PHLDA2	Blood islands	1.77231e-306	1.0232	0.57	0.146	0.424	3.77999e-302
ARAP3	Blood islands	1.74404e-294	0.591276	0.317	0.011	0.306	3.71969e-290
CD248	Blood islands	4.65168e-265	0.587547	0.263	0.006	0.257	9.9211e-261
GAL	Blood islands	1.68719e-261	0.621148	0.258	0.006	0.252	3.59845e-257
MT4	Blood islands	2.18652e-261	1.31899	0.731	0.367	0.364	4.66342e-257
ENG	Blood islands	1.82099e-248	0.800568	0.489	0.103	0.386	3.88381e-244
TGFBI	Blood islands	5.25599e-242	0.736535	0.42	0.053	0.367	1.121e-237
ENSGALG00000006565	Blood islands	6.47757e-209	0.44701	0.286	0.017	0.269	1.38154e-204
CD81	Blood islands	1.27279e-208	0.777518	0.577	0.226	0.351	2.71462e-204
LY86	Blood islands	2.11664e-205	0.565897	0.352	0.037	0.315	4.51438e-201
RPIA	Blood islands	2.1588e-201	0.693337	0.616	0.271	0.345	4.60428e-197
SHE	Blood islands	9.82013e-187	0.530449	0.257	0.023	0.234	2.09444e-182
LDB2	Blood islands	5.79647e-184	0.68481	0.309	0.111	0.198	1.23627e-179
APLN	Blood islands	4.53889e-181	0.697527	0.325	0.053	0.272	9.68055e-177
JCAD	Blood islands	1.17998e-178	0.673115	0.667	0.235	0.432	2.51667e-174
MBNL1	Blood islands	6.28457e-178	0.587197	0.385	0.081	0.304	1.34037e-173
SALL1	Blood islands	5.94295e-177	-1.05384	0.419	0.802	-0.383	1.26751e-172
ELK3	Blood islands	9.50639e-173	0.689116	0.694	0.356	0.338	2.02752e-168
PMP22	Blood islands	4.47902e-171	0.670423	0.441	0.098	0.343	9.55286e-167
ENSGALG00000027805	Blood islands	1.29215e-155	0.532991	0.429	0.1	0.329	2.75589e-151
FGR	Blood islands	9.10188e-150	0.520966	0.294	0.041	0.253	1.94125e-145
FLT4	Blood islands	3.49207e-149	0.55669	0.313	0.047	0.266	7.44788e-145
RHOU	Blood islands	2.73064e-148	0.645529	0.659	0.298	0.361	5.8239e-144
ARPC1B	Blood islands	4.64748e-143	0.477461	0.326	0.06	0.266	9.91214e-139
SRGAP1	Blood islands	7.19191e-143	0.564595	0.476	0.177	0.299	1.53389e-138
CA2	Blood islands	2.37497e-134	1.13464	0.289	0.074	0.215	5.06535e-130
SNAI1	Blood islands	5.23145e-131	0.645449	0.52	0.165	0.355	1.11576e-126
FHL3	Blood islands	2.49584e-124	0.489293	0.379	0.09	0.289	5.32312e-120
JUN	Blood islands	3.79186e-122	0.584987	0.415	0.124	0.291	8.08727e-118
NRP1	Blood islands	1.92044e-119	0.491078	0.459	0.141	0.318	4.09591e-115
GNAI2	Blood islands	3.46245e-118	0.519678	0.857	0.679	0.178	7.38471e-114
MSN	Blood islands	5.42367e-116	0.532779	0.725	0.504	0.221	1.15676e-111
AP3S2	Blood islands	2.90344e-115	0.570038	0.615	0.356	0.259	6.19246e-111
INPP5A	Blood islands	4.3957e-112	0.511494	0.477	0.213	0.264	9.37514e-108
PALD1	Blood islands	4.5044e-111	0.506754	0.829	0.615	0.214	9.60699e-107
CORO1C	Blood islands	1.77276e-104	0.481498	0.859	0.666	0.193	3.78095e-100
SH3KBP1	Blood islands	3.8484e-101	0.449246	0.277	0.11	0.167	8.20786e-97
GAP43	Blood islands	1.04481e-100	0.464256	0.266	0.056	0.21	2.22836e-96
S1PR1	Blood islands	2.0896e-95	0.644227	0.504	0.205	0.299	4.4567e-91
TPM2	Blood islands	2.32578e-95	0.481319	0.826	0.678	0.148	4.96041e-91
RASGRP3	Blood islands	1.11225e-92	0.509571	0.488	0.2	0.288	2.3722e-88
ADAM12	Blood islands	7.86239e-92	0.408905	0.335	0.092	0.243	1.67689e-87
SEPTIN9	Blood islands	2.72078e-89	0.465867	0.874	0.702	0.172	5.80289e-85
ELOVL1	Blood islands	3.06025e-89	0.40837	0.415	0.142	0.273	6.52689e-85
PLA2G7	Blood islands	2.64149e-88	0.373887	0.288	0.074	0.214	5.63377e-84
ENSGALG00000039468	Blood islands	4.40568e-87	0.612098	0.507	0.245	0.262	9.39643e-83
DLL1	Blood islands	1.83468e-85	-0.907656	0.154	0.424	-0.27	3.913e-81
SMTN	Blood islands	7.24534e-84	0.357866	0.283	0.067	0.216	1.54529e-79
ARHGEF12	Blood islands	2.57396e-81	0.429618	0.406	0.167	0.239	5.48974e-77
VCAN	Blood islands	9.72963e-79	-0.642534	0.231	0.502	-0.271	2.07513e-74
SMOC1	Blood islands	5.83769e-78	-0.625553	0.134	0.407	-0.273	1.24506e-73
HOXA4	Blood islands	2.39796e-76	-0.516382	0.177	0.465	-0.288	5.11436e-72
ARID3A	Blood islands	6.16214e-76	0.411008	0.781	0.567	0.214	1.31426e-71
ETV6	Blood islands	9.34737e-76	0.378829	0.342	0.117	0.225	1.99361e-71
CLDN1	Blood islands	1.43342e-75	-1.06826	0.084	0.311	-0.227	3.05719e-71
CDX2	Blood islands	6.74166e-75	-0.585133	0.255	0.523	-0.268	1.43786e-70
UCHL1	Blood islands	7.68927e-74	-0.632742	0.437	0.623	-0.186	1.63997e-69
BAMBI	Blood islands	1.76449e-73	0.437948	0.611	0.328	0.283	3.7633e-69
ZYX	Blood islands	6.66816e-72	0.444319	0.531	0.313	0.218	1.42218e-67
TSPAN6	Blood islands	5.43451e-71	0.399722	0.486	0.236	0.25	1.15907e-66
AGRN	Blood islands	7.3008e-71	0.416717	0.442	0.194	0.248	1.55712e-66
EPCAM	Blood islands	1.98862e-70	-0.603046	0.165	0.42	-0.255	4.24133e-66
RASSF1	Blood islands	4.71263e-70	0.357772	0.288	0.092	0.196	1.00511e-65
ENSGALG00000047636	Blood islands	9.38765e-70	0.399444	0.489	0.248	0.241	2.0022e-65
RAP1B	Blood islands	8.63413e-68	0.384995	0.715	0.529	0.186	1.84149e-63
ORAI3	Blood islands	1.09107e-65	0.333228	0.354	0.132	0.222	2.32704e-61
EOGT	Blood islands	3.84274e-65	0.315578	0.259	0.084	0.175	8.19579e-61
SHROOM4	Blood islands	3.14974e-63	0.387807	0.362	0.158	0.204	6.71777e-59
DACH1	Blood islands	3.82235e-63	-0.480824	0.196	0.446	-0.25	8.1523e-59
TBXT	Blood islands	4.79318e-62	-0.866724	0.26	0.453	-0.193	1.02229e-57
CDH2	Blood islands	8.52194e-61	-0.596874	0.597	0.76	-0.163	1.81756e-56
HDAC7	Blood islands	3.38501e-59	0.345199	0.308	0.124	0.184	7.21954e-55
MSGN1	Blood islands	3.69556e-59	-0.70768	0.106	0.314	-0.208	7.88188e-55
SP5	Blood islands	5.43363e-59	-0.478141	0.264	0.523	-0.259	1.15888e-54
MSX1	Blood islands	7.71391e-59	-0.725765	0.503	0.669	-0.166	1.64522e-54
GNB1	Blood islands	1.29129e-58	0.35264	0.829	0.722	0.107	2.75406e-54
MRAS	Blood islands	2.97986e-58	0.32527	0.266	0.084	0.182	6.35544e-54
FBLIM1	Blood islands	4.07323e-58	0.319528	0.286	0.103	0.183	8.68738e-54
LRIG3	Blood islands	7.42964e-58	-0.495022	0.125	0.351	-0.226	1.58459e-53
PMVK	Blood islands	3.84898e-56	0.369744	0.689	0.523	0.166	8.20911e-52
BAK1	Blood islands	6.51085e-55	0.352495	0.407	0.196	0.211	1.38864e-50
APLNR	Blood islands	8.29189e-55	0.283287	0.254	0.078	0.176	1.76849e-50
SMAD5	Blood islands	9.20809e-55	0.376833	0.635	0.436	0.199	1.9639e-50
CRIP1	Blood islands	8.19148e-54	0.268716	0.293	0.102	0.191	1.74708e-49
TCF15	Blood islands	1.67541e-53	-1.12492	0.163	0.343	-0.18	3.57331e-49
MYH9	Blood islands	1.7345e-53	0.393631	0.546	0.356	0.19	3.69934e-49
ISOC2	Blood islands	7.19162e-53	0.331173	0.292	0.11	0.182	1.53383e-48
FGF19	Blood islands	1.1505e-51	-0.481626	0.068	0.263	-0.195	2.45379e-47
CAPN11	Blood islands	1.16004e-51	0.294655	0.255	0.088	0.167	2.47414e-47
HOXB1	Blood islands	4.25709e-51	-0.444293	0.353	0.572	-0.219	9.07952e-47
JUP	Blood islands	7.65973e-51	0.369037	0.58	0.37	0.21	1.63367e-46
ZFPM1	Blood islands	2.04261e-50	0.266984	0.287	0.103	0.184	4.35647e-46
DPYSL3	Blood islands	4.1832e-50	0.3705	0.592	0.383	0.209	8.92194e-46
KARS	Blood islands	1.81377e-48	0.314679	0.82	0.705	0.115	3.86841e-44
KLF6	Blood islands	4.12777e-48	0.338437	0.28	0.121	0.159	8.80371e-44
ZNF503	Blood islands	5.15293e-48	-0.374662	0.131	0.346	-0.215	1.09902e-43
ACOT7	Blood islands	2.28277e-47	0.328524	0.544	0.326	0.218	4.86869e-43
VIM	Blood islands	5.34862e-46	0.356658	0.704	0.543	0.161	1.14075e-41
SERPINE2	Blood islands	1.2098e-45	0.333016	0.427	0.23	0.197	2.58025e-41
QSOX1	Blood islands	4.736e-45	0.31076	0.27	0.113	0.157	1.0101e-40
MTSS2	Blood islands	5.85158e-45	0.341916	0.332	0.185	0.147	1.24803e-40
CCND1	Blood islands	1.50808e-44	-0.40523	0.341	0.551	-0.21	3.21644e-40
GATA2	Blood islands	2.80909e-44	0.257548	0.399	0.191	0.208	5.99123e-40
ID2	Blood islands	8.26656e-44	0.270231	0.88	0.693	0.187	1.76309e-39
SEPT2L	Blood islands	8.41291e-44	0.329473	0.634	0.484	0.15	1.79431e-39
FABP5	Blood islands	3.93232e-43	-0.636207	0.374	0.546	-0.172	8.38684e-39
RALB	Blood islands	1.15168e-42	0.324557	0.436	0.29	0.146	2.45631e-38
NCOR2	Blood islands	5.59299e-42	-0.488813	0.497	0.696	-0.199	1.19287e-37
TNFSF10	Blood islands	6.8987e-42	0.351379	0.422	0.25	0.172	1.47135e-37
MYLK	Blood islands	1.06624e-41	0.338587	0.255	0.106	0.149	2.27408e-37
CD99	Blood islands	3.04401e-41	0.302737	0.259	0.126	0.133	6.49227e-37
SPARC	Blood islands	3.59317e-41	0.344449	0.568	0.397	0.171	7.66351e-37
STRA6	Blood islands	8.04974e-41	-0.428934	0.169	0.368	-0.199	1.71685e-36
ADGRL2	Blood islands	1.28375e-40	-0.461041	0.258	0.451	-0.193	2.73799e-36
CMTM8	Blood islands	5.32971e-40	-0.404614	0.215	0.401	-0.186	1.13672e-35
HES4	Blood islands	5.58511e-40	0.301174	0.564	0.344	0.22	1.19119e-35
GLI2	Blood islands	6.83438e-40	-0.315327	0.083	0.256	-0.173	1.45764e-35
LEF1	Blood islands	2.00479e-39	-0.455004	0.351	0.538	-0.187	4.27583e-35
LFNG	Blood islands	2.8566e-39	0.411091	0.558	0.383	0.175	6.09256e-35
ENSGALG00000054420	Blood islands	8.65271e-39	0.301096	0.435	0.25	0.185	1.84545e-34
CHST15	Blood islands	3.91768e-38	-0.485164	0.301	0.464	-0.163	8.35563e-34
CLEC19A	Blood islands	6.46674e-38	0.353207	0.717	0.546	0.171	1.37923e-33
NCAM1	Blood islands	9.83623e-38	-0.345149	0.124	0.302	-0.178	2.09787e-33
TNFAIP1	Blood islands	1.09267e-37	0.287086	0.41	0.252	0.158	2.33045e-33
TIMM50	Blood islands	3.39565e-37	-0.444519	0.522	0.642	-0.12	7.24223e-33
CA9	Blood islands	5.2606e-37	-0.317159	0.272	0.474	-0.202	1.12198e-32
SCD	Blood islands	2.30878e-36	-0.364571	0.415	0.587	-0.172	4.92416e-32
ACTR2	Blood islands	7.76903e-36	0.277467	0.698	0.535	0.163	1.65698e-31
ITGAV	Blood islands	2.68872e-35	0.278668	0.282	0.145	0.137	5.73451e-31
SMAD6	Blood islands	4.6754e-35	0.339977	0.517	0.36	0.157	9.97169e-31
SEC23B	Blood islands	1.11818e-34	0.286768	0.369	0.215	0.154	2.38486e-30
ARHGDIA	Blood islands	1.12838e-34	0.274589	0.751	0.618	0.133	2.4066e-30
CDX4	Blood islands	6.08381e-34	-0.350229	0.472	0.648	-0.176	1.29756e-29
MYCN	Blood islands	1.17837e-33	-0.285396	0.178	0.364	-0.186	2.51322e-29
KRT18	Blood islands	2.21138e-33	-0.389412	0.478	0.354	0.124	4.71643e-29
SALL4	Blood islands	2.59485e-33	-0.310576	0.582	0.736	-0.154	5.5343e-29
TMLHE	Blood islands	5.16399e-33	0.256292	0.293	0.142	0.151	1.10138e-28
ENSGALG00000052896	Blood islands	8.23432e-33	0.268383	0.401	0.23	0.171	1.75622e-28
ENSGALG00000035994	Blood islands	1.08602e-32	0.321229	0.297	0.151	0.146	2.31626e-28
DUSP6	Blood islands	1.24033e-32	0.329128	0.456	0.279	0.177	2.64538e-28
EPHB1	Blood islands	1.78554e-32	0.302003	0.355	0.209	0.146	3.80821e-28
MYL4	Blood islands	3.10587e-32	-0.454495	0.232	0.383	-0.151	6.62421e-28
WNT5A	Blood islands	5.25929e-32	-0.365743	0.341	0.517	-0.176	1.1217e-27
FGFR3	Blood islands	6.63675e-32	-0.840488	0.175	0.28	-0.105	1.41549e-27
FAM171B	Blood islands	3.30341e-31	-0.258656	0.107	0.256	-0.149	7.0455e-27
BTG1	Blood islands	2.12956e-30	0.278785	0.752	0.623	0.129	4.54192e-26
CARHSP1	Blood islands	2.19684e-30	0.273127	0.353	0.23	0.123	4.68542e-26
MYC	Blood islands	2.51122e-30	0.26301	0.488	0.302	0.186	5.35593e-26
CKB	Blood islands	3.29165e-30	0.289243	0.475	0.299	0.176	7.02044e-26
TMEM35B	Blood islands	7.49561e-30	-0.325631	0.437	0.579	-0.142	1.59866e-25
PDIA5	Blood islands	1.50731e-29	0.273394	0.541	0.392	0.149	3.21479e-25
GADD45A	Blood islands	1.69302e-29	-0.332922	0.391	0.554	-0.163	3.61088e-25
HSPB9	Blood islands	9.91199e-29	0.261595	0.302	0.154	0.148	2.11403e-24
CYBA	Blood islands	1.46156e-28	0.262033	0.343	0.205	0.138	3.11722e-24
ENSGALG00000038635	Blood islands	1.68826e-28	0.270609	0.756	0.589	0.167	3.60072e-24
AP1S3	Blood islands	2.09302e-28	-0.318546	0.327	0.493	-0.166	4.46398e-24
BCL2L10	Blood islands	2.8942e-28	0.257101	0.487	0.345	0.142	6.17275e-24
CDCA3	Blood islands	4.03841e-28	-0.284936	0.552	0.696	-0.144	8.61313e-24
XPA	Blood islands	9.39412e-28	-0.300331	0.545	0.662	-0.117	2.00358e-23
CDK2AP1	Blood islands	1.07032e-27	0.275247	0.617	0.469	0.148	2.28277e-23
SLC35E3	Blood islands	1.71282e-27	0.264528	0.406	0.257	0.149	3.65309e-23
FAM177A1	Blood islands	1.8671e-27	0.251909	0.307	0.183	0.124	3.98215e-23
HOXB4	Blood islands	2.32458e-27	-0.27047	0.153	0.302	-0.149	4.95786e-23
SCD5	Blood islands	5.08351e-27	-0.268441	0.407	0.557	-0.15	1.08421e-22
CAPZA1	Blood islands	1.13106e-26	0.25128	0.77	0.664	0.106	2.41232e-22
ANXA5	Blood islands	1.30312e-26	-0.319682	0.248	0.381	-0.133	2.77928e-22
COL9A2	Blood islands	2.35597e-26	-0.26944	0.124	0.27	-0.146	5.02481e-22
PCBD1	Blood islands	9.7896e-26	-0.292037	0.352	0.497	-0.145	2.08793e-21
AP5M1	Blood islands	2.91571e-25	0.25383	0.532	0.397	0.135	6.21863e-21
DGUOK	Blood islands	3.70282e-23	-0.269216	0.549	0.683	-0.134	7.89738e-19
MSL1	Blood islands	4.24478e-21	-0.337311	0.535	0.66	-0.125	9.05327e-17
ENSGALG00000052541	Blood islands	4.3042e-21	0.254323	0.503	0.359	0.144	9.17999e-17
SUV39H2	Blood islands	7.38695e-19	-0.253815	0.337	0.475	-0.138	1.57549e-14
TUBB3	Blood islands	7.42852e-19	-0.262759	0.267	0.405	-0.138	1.58435e-14
RHOB	Blood islands	1.84772e-18	0.319589	0.33	0.219	0.111	3.94081e-14
FGFR1	Blood islands	1.16584e-17	-0.254983	0.435	0.549	-0.114	2.4865e-13
AKAP12	Blood islands	1.52334e-16	-0.255246	0.491	0.609	-0.118	3.24898e-12
PDCD4	Blood islands	2.33478e-16	-0.251525	0.432	0.548	-0.116	4.97962e-12
PLPP3	Blood islands	8.15695e-16	-0.266644	0.261	0.37	-0.109	1.73971e-11
KRT7	Cardiac Meso	0	1.9705	0.928	0.225	0.703	0
KRT18	Cardiac Meso	0	1.88396	0.934	0.34	0.594	0
PODXL	Cardiac Meso	0	1.40677	0.897	0.333	0.564	0
GATA5	Cardiac Meso	0	1.2986	0.827	0.192	0.635	0
PRRX1	Cardiac Meso	0	1.28836	0.765	0.122	0.643	0
ACTA2	Cardiac Meso	0	1.22016	0.44	0.012	0.428	0
MYL9	Cardiac Meso	0	1.09903	0.942	0.599	0.343	0
ENSGALG00000011687	Cardiac Meso	0	1.05007	0.481	0.033	0.448	0
CDH11	Cardiac Meso	0	0.999889	0.765	0.213	0.552	0
HLX	Cardiac Meso	3.54367e-305	0.723368	0.42	0.021	0.399	7.55793e-301
RBPMS2	Cardiac Meso	8.58026e-297	0.801613	0.523	0.064	0.459	1.83e-292
LUM	Cardiac Meso	5.58836e-290	0.861578	0.394	0.023	0.371	1.19189e-285
COL3A1	Cardiac Meso	2.13222e-288	0.829392	0.353	0.022	0.331	4.54759e-284
PITX2	Cardiac Meso	8.10701e-249	1.0847	0.496	0.074	0.422	1.72906e-244
CSRP1	Cardiac Meso	3.46601e-247	0.833646	0.779	0.332	0.447	7.39232e-243
SALL1	Cardiac Meso	1.01112e-234	-1.27028	0.302	0.805	-0.503	2.15651e-230
ST3GAL1	Cardiac Meso	1.00738e-233	0.757327	0.582	0.133	0.449	2.14854e-229
CDK6	Cardiac Meso	4.90019e-226	0.807207	0.716	0.353	0.363	1.04511e-221
FIBIN	Cardiac Meso	2.47704e-221	0.793857	0.564	0.104	0.46	5.28303e-217
MMP2	Cardiac Meso	1.49446e-217	0.664416	0.447	0.058	0.389	3.18739e-213
TPM1	Cardiac Meso	1.72909e-201	0.729363	0.892	0.631	0.261	3.68781e-197
SEPTIN9	Cardiac Meso	1.53928e-200	0.663487	0.913	0.701	0.212	3.28297e-196
JCAD	Cardiac Meso	1.89772e-200	0.761643	0.695	0.235	0.46	4.04745e-196
COL1A1	Cardiac Meso	8.33244e-195	0.679695	0.519	0.102	0.417	1.77714e-190
DSP	Cardiac Meso	6.76871e-192	0.79808	0.491	0.112	0.379	1.44363e-187
PERP2	Cardiac Meso	1.02574e-189	0.587906	0.442	0.068	0.374	2.18771e-185
FGFR3	Cardiac Meso	4.28808e-188	0.765258	0.762	0.262	0.5	9.14562e-184
GATA6	Cardiac Meso	3.36922e-184	0.385962	0.264	0.013	0.251	7.18587e-180
HOXB5	Cardiac Meso	5.15621e-181	0.784635	0.675	0.307	0.368	1.09972e-176
GATA4	Cardiac Meso	8.85319e-178	0.586722	0.341	0.047	0.294	1.88821e-173
CALD1	Cardiac Meso	1.86638e-152	0.441408	0.292	0.033	0.259	3.98062e-148
CFC1	Cardiac Meso	8.85436e-152	0.60854	0.684	0.237	0.447	1.88846e-147
RHOU	Cardiac Meso	2.22632e-151	0.655605	0.705	0.297	0.408	4.7483e-147
BMP5	Cardiac Meso	2.40114e-150	0.396317	0.275	0.025	0.25	5.12114e-146
COL5A1	Cardiac Meso	5.52584e-143	0.642202	0.617	0.209	0.408	1.17855e-138
KRT24	Cardiac Meso	7.7864e-143	0.822907	0.851	0.496	0.355	1.66068e-138
HOXA7	Cardiac Meso	7.33579e-139	-1.41272	0.235	0.567	-0.332	1.56458e-134
LSP1P1	Cardiac Meso	2.35458e-137	0.664176	0.596	0.263	0.333	5.02184e-133
ALCAM	Cardiac Meso	8.05036e-137	0.570776	0.362	0.069	0.293	1.71698e-132
ALDH1A2	Cardiac Meso	7.37586e-132	0.390394	0.59	0.209	0.381	1.57312e-127
SEPTIN11	Cardiac Meso	5.29852e-130	0.506894	0.414	0.113	0.301	1.13007e-125
CNN2	Cardiac Meso	2.56459e-129	0.591459	0.574	0.248	0.326	5.46976e-125
CXCL12	Cardiac Meso	4.44417e-128	0.555663	0.488	0.129	0.359	9.47853e-124
SST	Cardiac Meso	1.49263e-127	0.550498	0.295	0.038	0.257	3.18347e-123
MYH9	Cardiac Meso	5.0209e-127	0.592005	0.658	0.353	0.305	1.07086e-122
DLL1	Cardiac Meso	2.26385e-126	-1.09917	0.064	0.426	-0.362	4.82834e-122
CDH2	Cardiac Meso	2.06581e-124	-0.94903	0.563	0.76	-0.197	4.40595e-120
TNNC1	Cardiac Meso	2.42627e-120	0.533522	0.818	0.606	0.212	5.17474e-116
ENSGALG00000015349	Cardiac Meso	3.25584e-120	0.539959	0.377	0.107	0.27	6.94406e-116
SMAD6	Cardiac Meso	2.41053e-118	0.594718	0.674	0.356	0.318	5.14117e-114
UCHL1	Cardiac Meso	4.40949e-116	-0.85859	0.304	0.626	-0.322	9.40455e-112
TBXT	Cardiac Meso	7.29216e-115	-1.17486	0.109	0.457	-0.348	1.55527e-110
SPRY2	Cardiac Meso	3.12059e-114	-1.10503	0.143	0.516	-0.373	6.65559e-110
CHST15	Cardiac Meso	6.69769e-114	-0.831908	0.114	0.469	-0.355	1.42848e-109
FBLN1	Cardiac Meso	8.85123e-112	0.529206	0.571	0.236	0.335	1.88779e-107
SPARC	Cardiac Meso	2.78468e-110	0.544046	0.7	0.393	0.307	5.93916e-106
PPIC	Cardiac Meso	2.69006e-107	0.484869	0.452	0.15	0.302	5.73736e-103
BASP1	Cardiac Meso	8.0315e-107	0.531998	0.91	0.774	0.136	1.71296e-102
BAMBI	Cardiac Meso	2.2555e-103	0.589523	0.638	0.328	0.31	4.81053e-99
HOXB8	Cardiac Meso	5.92563e-93	-0.762929	0.223	0.525	-0.302	1.26382e-88
SMOC1	Cardiac Meso	1.64422e-91	-0.680433	0.089	0.408	-0.319	3.5068e-87
OLFML3	Cardiac Meso	7.29404e-90	0.276762	0.467	0.168	0.299	1.55567e-85
ZFPM1	Cardiac Meso	1.43431e-89	0.411022	0.354	0.101	0.253	3.05909e-85
MSGN1	Cardiac Meso	3.01619e-85	-0.837269	0.043	0.315	-0.272	6.43294e-81
TPM4	Cardiac Meso	1.1466e-84	0.443895	0.492	0.214	0.278	2.44547e-80
TMLHE	Cardiac Meso	6.33113e-82	0.439012	0.378	0.14	0.238	1.3503e-77
RBMS1	Cardiac Meso	9.77216e-80	0.415872	0.437	0.174	0.263	2.08421e-75
ENSGALG00000013239	Cardiac Meso	3.87798e-78	0.536994	0.581	0.299	0.282	8.27096e-74
NR2F2	Cardiac Meso	1.47477e-76	0.623374	0.454	0.169	0.285	3.14538e-72
HOXB7	Cardiac Meso	1.79924e-75	-0.763494	0.243	0.523	-0.28	3.83742e-71
JUN	Cardiac Meso	2.54621e-74	0.434931	0.371	0.127	0.244	5.43056e-70
S100A10	Cardiac Meso	3.78497e-74	0.429493	0.913	0.805	0.108	8.07259e-70
ID2	Cardiac Meso	7.96881e-74	0.398844	0.924	0.692	0.232	1.69959e-69
ARL4C	Cardiac Meso	1.79388e-73	0.463075	0.556	0.272	0.284	3.82599e-69
FABP5	Cardiac Meso	1.35673e-72	-0.799434	0.26	0.549	-0.289	2.89363e-68
LFNG	Cardiac Meso	5.95687e-72	-0.619823	0.125	0.396	-0.271	1.27048e-67
FGF19	Cardiac Meso	9.24941e-71	-0.572752	0.033	0.264	-0.231	1.97271e-66
AMN1	Cardiac Meso	1.24229e-70	0.42037	0.317	0.101	0.216	2.64955e-66
CDX2	Cardiac Meso	6.768e-70	-0.608425	0.249	0.523	-0.274	1.44348e-65
LRRN4	Cardiac Meso	3.46257e-69	0.319309	0.269	0.069	0.2	7.38497e-65
SPTBN1	Cardiac Meso	3.67262e-69	0.442766	0.684	0.445	0.239	7.83296e-65
LASP1	Cardiac Meso	2.30419e-68	0.426759	0.746	0.524	0.222	4.91439e-64
EPCAM	Cardiac Meso	4.70807e-68	-0.615791	0.149	0.42	-0.271	1.00414e-63
CLDN1	Cardiac Meso	1.01831e-67	-1.07873	0.087	0.31	-0.223	2.17186e-63
CNN3	Cardiac Meso	8.20836e-67	0.374732	0.815	0.638	0.177	1.75068e-62
MEIS2	Cardiac Meso	1.14568e-66	0.436477	0.658	0.363	0.295	2.44351e-62
WDR1	Cardiac Meso	1.40424e-65	0.410595	0.61	0.386	0.224	2.99497e-61
ENSGALG00000050728	Cardiac Meso	1.77999e-65	0.406416	0.299	0.087	0.212	3.79635e-61
AFDN	Cardiac Meso	3.96164e-65	0.396546	0.489	0.241	0.248	8.44938e-61
ENSGALG00000044874	Cardiac Meso	6.03904e-65	-0.426561	0.087	0.342	-0.255	1.28801e-60
CMTM8	Cardiac Meso	3.24282e-62	-0.520126	0.145	0.403	-0.258	6.91629e-58
VOPP1	Cardiac Meso	2.91554e-61	0.403186	0.476	0.227	0.249	6.21827e-57
NOTCH1	Cardiac Meso	6.85251e-58	-0.658475	0.457	0.658	-0.201	1.4615e-53
TCF15	Cardiac Meso	9.38582e-58	-1.17849	0.119	0.344	-0.225	2.00181e-53
BMP2	Cardiac Meso	1.94127e-56	0.347605	0.353	0.133	0.22	4.14035e-52
TMEM35B	Cardiac Meso	4.84026e-55	-0.47789	0.344	0.582	-0.238	1.03233e-50
RBM38	Cardiac Meso	1.37283e-53	-0.418602	0.097	0.328	-0.231	2.92797e-49
FHL3	Cardiac Meso	1.57608e-52	0.288464	0.287	0.093	0.194	3.36147e-48
HOXD4	Cardiac Meso	3.38783e-52	-0.359652	0.077	0.292	-0.215	7.22556e-48
DAAM1	Cardiac Meso	4.6632e-52	0.359347	0.462	0.242	0.22	9.94567e-48
ENSGALG00000023936	Cardiac Meso	6.44348e-52	0.381424	0.389	0.182	0.207	1.37426e-47
TIMM50	Cardiac Meso	1.49181e-51	-0.549672	0.455	0.643	-0.188	3.18173e-47
MCRIP2	Cardiac Meso	4.01291e-51	0.364879	0.449	0.212	0.237	8.55874e-47
ELAVL4	Cardiac Meso	1.95923e-50	-0.320548	0.058	0.264	-0.206	4.17865e-46
HOXB1	Cardiac Meso	4.32759e-50	-0.464513	0.356	0.572	-0.216	9.22989e-46
CORO1C	Cardiac Meso	9.14349e-49	0.348884	0.8	0.669	0.131	1.95012e-44
MPDZ	Cardiac Meso	1.36786e-48	0.320759	0.434	0.212	0.222	2.91738e-44
ID1	Cardiac Meso	7.38964e-48	-0.683422	0.696	0.835	-0.139	1.57606e-43
FGFRL1	Cardiac Meso	2.34262e-47	0.282922	0.304	0.11	0.194	4.99634e-43
AKR1D1	Cardiac Meso	4.57003e-47	0.276963	0.276	0.094	0.182	9.74695e-43
WNT5A	Cardiac Meso	1.45768e-46	-0.469749	0.31	0.518	-0.208	3.10894e-42
TUBB6	Cardiac Meso	3.6163e-46	0.29343	0.29	0.107	0.183	7.71285e-42
RAB4A	Cardiac Meso	4.74103e-46	0.264027	0.269	0.096	0.173	1.01117e-41
MID1IP1	Cardiac Meso	9.13895e-44	-0.437217	0.28	0.488	-0.208	1.94915e-39
MSN	Cardiac Meso	1.3178e-43	0.327429	0.698	0.505	0.193	2.81061e-39
COL9A2	Cardiac Meso	4.24111e-43	-0.343474	0.077	0.271	-0.194	9.04545e-39
ENSGALG00000042797	Cardiac Meso	6.07174e-43	0.277852	0.356	0.156	0.2	1.29498e-38
ANXA2	Cardiac Meso	2.17206e-42	0.344747	0.408	0.192	0.216	4.63257e-38
CLEC19A	Cardiac Meso	3.26629e-42	-0.506328	0.408	0.556	-0.148	6.96634e-38
TUBB3	Cardiac Meso	6.83142e-42	-0.434583	0.192	0.406	-0.214	1.45701e-37
METTL6	Cardiac Meso	1.54206e-41	-0.420697	0.204	0.395	-0.191	3.28891e-37
S100A6	Cardiac Meso	1.44863e-40	0.366867	0.423	0.217	0.206	3.08964e-36
ENSGALG00000048179	Cardiac Meso	1.87581e-40	0.259555	0.297	0.12	0.177	4.00074e-36
NSG1	Cardiac Meso	1.50408e-39	-0.300712	0.097	0.282	-0.185	3.2079e-35
ARHGDIB	Cardiac Meso	1.68775e-39	-0.406538	0.297	0.505	-0.208	3.59963e-35
C8H1orf52	Cardiac Meso	5.89437e-39	0.317133	0.603	0.445	0.158	1.25715e-34
HOXA4	Cardiac Meso	1.96307e-38	-0.400498	0.261	0.462	-0.201	4.18685e-34
CA9	Cardiac Meso	7.6409e-38	-0.360736	0.264	0.474	-0.21	1.62965e-33
CDX4	Cardiac Meso	1.67275e-37	-0.389009	0.488	0.647	-0.159	3.56765e-33
LAMB1	Cardiac Meso	9.10398e-37	0.312575	0.704	0.564	0.14	1.9417e-32
SUCLA2	Cardiac Meso	1.01337e-36	0.29382	0.486	0.306	0.18	2.16132e-32
ADGRL2	Cardiac Meso	1.14781e-36	-0.448392	0.259	0.45	-0.191	2.44804e-32
GXYLT1	Cardiac Meso	1.66378e-36	0.322094	0.546	0.391	0.155	3.5485e-32
HDGFL3	Cardiac Meso	4.73384e-36	0.320121	0.528	0.374	0.154	1.00963e-31
LIMD2	Cardiac Meso	6.14455e-36	-0.363933	0.149	0.336	-0.187	1.31051e-31
ADD3	Cardiac Meso	7.04646e-36	-0.366682	0.424	0.595	-0.171	1.50287e-31
ENSGALG00000038635	Cardiac Meso	4.23111e-35	-0.500245	0.497	0.598	-0.101	9.02411e-31
UCK1	Cardiac Meso	4.70132e-35	0.2614	0.347	0.171	0.176	1.0027e-30
HOXB4	Cardiac Meso	5.439e-35	-0.310359	0.119	0.303	-0.184	1.16003e-30
PPP2R5A	Cardiac Meso	2.05482e-33	0.293031	0.492	0.341	0.151	4.38253e-29
ALDH9A1	Cardiac Meso	3.18519e-33	0.283862	0.69	0.517	0.173	6.79337e-29
ANK3	Cardiac Meso	8.54201e-33	0.277099	0.421	0.233	0.188	1.82184e-28
ACVR2B	Cardiac Meso	2.91647e-32	-0.353584	0.312	0.49	-0.178	6.22025e-28
SKA2	Cardiac Meso	3.28632e-32	0.295765	0.662	0.503	0.159	7.00906e-28
COTL1	Cardiac Meso	4.31948e-32	-0.354796	0.367	0.541	-0.174	9.21258e-28
MTURN	Cardiac Meso	9.44862e-32	-0.29713	0.13	0.293	-0.163	2.0152e-27
SFRP2	Cardiac Meso	1.43967e-31	-0.327811	0.095	0.253	-0.158	3.07053e-27
KLF6	Cardiac Meso	1.98374e-31	0.263018	0.264	0.122	0.142	4.23092e-27
HES4	Cardiac Meso	4.13667e-31	-0.371891	0.182	0.356	-0.174	8.82269e-27
LRIG3	Cardiac Meso	1.35536e-30	-0.375535	0.173	0.348	-0.175	2.89071e-26
ENSGALG00000007656	Cardiac Meso	4.5774e-30	-0.260064	0.099	0.265	-0.166	9.76267e-26
FAM171B	Cardiac Meso	1.46655e-29	-0.25866	0.1	0.256	-0.156	3.12785e-25
PDLIM7	Cardiac Meso	9.26271e-28	0.256949	0.374	0.209	0.165	1.97555e-23
VCAN	Cardiac Meso	6.56948e-27	-0.409544	0.344	0.498	-0.154	1.40114e-22
AMD1	Cardiac Meso	7.09063e-27	0.251111	0.431	0.267	0.164	1.51229e-22
LEF1	Cardiac Meso	1.1586e-26	-0.399713	0.392	0.537	-0.145	2.47106e-22
KIF26A	Cardiac Meso	2.63606e-26	-0.262709	0.13	0.289	-0.159	5.6222e-22
CKB	Cardiac Meso	4.14058e-26	-0.357602	0.162	0.309	-0.147	8.83103e-22
WNT5B	Cardiac Meso	4.63639e-26	-0.262939	0.128	0.279	-0.151	9.88849e-22
CTSV	Cardiac Meso	3.09608e-23	-0.300936	0.285	0.443	-0.158	6.60332e-19
POP5	Cardiac Meso	1.90786e-22	-0.259457	0.487	0.629	-0.142	4.06908e-18
AP1S3	Cardiac Meso	5.4847e-22	-0.297365	0.348	0.492	-0.144	1.16978e-17
ENSGALG00000051984	Cardiac Meso	6.07753e-22	-0.376423	0.26	0.376	-0.116	1.29621e-17
ATP1B1	Cardiac Meso	2.4582e-19	-0.25093	0.182	0.319	-0.137	5.24284e-15
PDCD4	Cardiac Meso	1.66925e-15	-0.266797	0.43	0.548	-0.118	3.56018e-11
GUCA2B	Endoderm	0	2.33602	0.571	0.011	0.56	0
APOA1	Endoderm	0	2.23338	0.713	0.063	0.65	0
KRT7	Endoderm	0	1.85222	0.959	0.229	0.73	0
KRT18	Endoderm	0	1.72052	0.962	0.343	0.619	0
CLDN3	Endoderm	0	1.42634	0.736	0.078	0.658	0
SOX17	Endoderm	0	1.35379	0.507	0.008	0.499	0
LGALS2	Endoderm	0	1.05612	0.456	0.028	0.428	0
TSPAN8	Endoderm	0	0.831014	0.406	0.001	0.405	0
SCIN	Endoderm	0	0.828971	0.432	0.01	0.422	0
FOXA1	Endoderm	8.51185978341958e-317	0.94442	0.562	0.04	0.522	1.81540945460773e-312
MYL4	Endoderm	8.10516e-294	1.21564	0.797	0.368	0.429	1.72867e-289
FOXA2	Endoderm	8.27316e-284	0.824302	0.485	0.027	0.458	1.7645e-279
TSPAN13	Endoderm	1.00664e-274	1.00073	0.69	0.216	0.474	2.14696e-270
PDZK1IP1	Endoderm	6.16209e-261	0.697223	0.377	0.013	0.364	1.31425e-256
TGM2	Endoderm	1.71677e-258	0.922724	0.672	0.228	0.444	3.66152e-254
GATA5	Endoderm	5.00423e-255	1.20858	0.74	0.198	0.542	1.0673e-250
EPCAM	Endoderm	8.90856e-249	1.01167	0.869	0.4	0.469	1.90002e-244
FGB	Endoderm	2.99415e-243	1.1896	0.281	0.008	0.273	6.38593e-239
PGRMC1	Endoderm	1.26942e-216	0.800792	0.751	0.404	0.347	2.70742e-212
ENSGALG00000006944	Endoderm	2.62041e-213	0.758532	0.391	0.031	0.36	5.58882e-209
CNN3	Endoderm	8.5694e-213	0.743307	0.87	0.638	0.232	1.82768e-208
RBP4A	Endoderm	3.90352e-210	1.37435	0.252	0.005	0.247	8.32544e-206
MYL9	Endoderm	2.70908e-209	0.845321	0.91	0.602	0.308	5.77792e-205
RARRES1	Endoderm	8.18494e-186	0.754425	0.453	0.092	0.361	1.74568e-181
APOH	Endoderm	3.03805e-177	0.756376	0.42	0.049	0.371	6.47954e-173
GPRC5C	Endoderm	2.71308e-166	0.684982	0.475	0.091	0.384	5.78645e-162
MPZL3	Endoderm	2.70091e-163	0.752304	0.679	0.217	0.462	5.7605e-159
EZR	Endoderm	4.32971e-159	0.666015	0.499	0.126	0.373	9.2344e-155
MNX1	Endoderm	1.01097e-157	0.870901	0.376	0.039	0.337	2.15619e-153
DMD	Endoderm	6.93387e-157	0.705952	0.563	0.197	0.366	1.47886e-152
AXL	Endoderm	1.92644e-155	0.684263	0.47	0.13	0.34	4.10872e-151
ENSGALG00000054783	Endoderm	5.39661e-155	0.738073	0.481	0.091	0.39	1.15099e-150
DKK3	Endoderm	1.37627e-152	0.800958	0.576	0.281	0.295	2.9353e-148
CLEC19A	Endoderm	4.45509e-149	-1.07734	0.093	0.563	-0.47	9.50182e-145
ERBB3	Endoderm	2.60673e-148	0.628466	0.443	0.07	0.373	5.55963e-144
ENSGALG00000011349	Endoderm	1.13267e-146	0.523188	0.289	0.022	0.267	2.41577e-142
TTC36	Endoderm	2.68406e-143	0.465788	0.284	0.022	0.262	5.72456e-139
FBLN1	Endoderm	5.17725e-136	0.682843	0.568	0.238	0.33	1.1042e-131
APOC3	Endoderm	7.61924e-136	1.07852	0.33	0.064	0.266	1.62503e-131
FN1	Endoderm	2.07652e-135	0.893725	0.773	0.545	0.228	4.42881e-131
DYNLL2	Endoderm	7.47374e-127	0.672307	0.687	0.453	0.234	1.594e-122
COTL1	Endoderm	8.28846e-127	0.633409	0.817	0.529	0.288	1.76776e-122
CGN	Endoderm	6.14817e-124	0.5589	0.405	0.083	0.322	1.31128e-119
ENSGALG00000036310	Endoderm	3.88184e-120	0.600955	0.415	0.116	0.299	8.2792e-116
SPTBN1	Endoderm	9.26899e-120	0.609434	0.707	0.446	0.261	1.97689e-115
AIF1L	Endoderm	5.61863e-118	0.410127	0.255	0.027	0.228	1.19834e-113
LAMP1	Endoderm	6.22056e-114	0.59872	0.705	0.461	0.244	1.32672e-109
SPINK5	Endoderm	1.74196e-112	0.858459	0.293	0.034	0.259	3.71524e-108
SMAGP	Endoderm	9.52343e-112	0.569261	0.347	0.054	0.293	2.03116e-107
NOTCH1	Endoderm	8.45106e-111	-0.93192	0.253	0.661	-0.408	1.80244e-106
AKR1D1	Endoderm	1.11445e-110	0.580007	0.385	0.092	0.293	2.37689e-106
ID3	Endoderm	1.26023e-109	0.69751	0.731	0.404	0.327	2.68781e-105
PITX2	Endoderm	3.39114e-109	0.882439	0.365	0.079	0.286	7.23262e-105
RGN	Endoderm	1.21622e-107	0.733374	0.56	0.243	0.317	2.59395e-103
HSPA2	Endoderm	6.2427e-104	0.657432	0.508	0.178	0.33	1.33144e-99
PCBD1	Endoderm	1.38728e-101	0.571255	0.739	0.486	0.253	2.95878e-97
DSP	Endoderm	2.70493e-95	0.532891	0.44	0.115	0.325	5.76907e-91
ENSGALG00000016570	Endoderm	2.00729e-92	0.632496	0.362	0.086	0.276	4.28114e-88
KRT24	Endoderm	4.68551e-91	0.408932	0.872	0.498	0.374	9.99326e-87
MFAP2	Endoderm	4.94107e-90	-0.643951	0.302	0.672	-0.37	1.05383e-85
PTN	Endoderm	2.13591e-89	-1.43335	0.308	0.619	-0.311	4.55548e-85
NAV2	Endoderm	2.19282e-89	0.410692	0.296	0.065	0.231	4.67684e-85
HOXB1	Endoderm	3.05554e-87	-0.66327	0.205	0.574	-0.369	6.51686e-83
P4HB	Endoderm	4.2624e-87	0.457954	0.902	0.781	0.121	9.09084e-83
GJB1	Endoderm	9.69011e-87	0.445458	0.287	0.062	0.225	2.06671e-82
TJP2	Endoderm	4.62401e-85	0.514278	0.525	0.224	0.301	9.86208e-81
FABP7	Endoderm	6.348e-84	-0.872998	0.559	0.815	-0.256	1.3539e-79
CSRP2	Endoderm	1.82073e-81	0.533027	0.391	0.101	0.29	3.88326e-77
RPS27L	Endoderm	1.89338e-81	0.501581	0.718	0.549	0.169	4.03819e-77
DLL1	Endoderm	5.83737e-78	-0.985987	0.11	0.423	-0.313	1.24499e-73
HAPLN1	Endoderm	8.94075e-78	-0.626278	0.076	0.397	-0.321	1.90688e-73
SEMA6A	Endoderm	1.45943e-77	0.482558	0.417	0.161	0.256	3.11268e-73
ENSGALG00000051984	Endoderm	9.39991e-77	0.514717	0.711	0.364	0.347	2.00481e-72
LY6E	Endoderm	2.08082e-76	0.50004	0.547	0.321	0.226	4.43797e-72
ANO3	Endoderm	5.55919e-76	0.434886	0.272	0.071	0.201	1.18566e-71
SLC9A3R1	Endoderm	1.54577e-74	0.488843	0.71	0.447	0.263	3.29681e-70
VCAN	Endoderm	4.72551e-69	0.548143	0.719	0.488	0.231	1.00786e-64
DAG1	Endoderm	6.94437e-68	0.520352	0.592	0.336	0.256	1.4811e-63
KIAA1522	Endoderm	1.56233e-67	0.462781	0.415	0.173	0.242	3.33215e-63
CXCR4	Endoderm	4.55611e-66	0.542077	0.44	0.222	0.218	9.71727e-62
GJA1	Endoderm	8.37582e-66	-0.572448	0.35	0.668	-0.318	1.7864e-61
RHOB	Endoderm	4.28415e-64	0.547291	0.418	0.218	0.2	9.13724e-60
TPM1	Endoderm	1.07938e-63	0.469024	0.811	0.634	0.177	2.3021e-59
ALDH9A1	Endoderm	1.78175e-63	0.441293	0.664	0.518	0.146	3.80012e-59
MSGN1	Endoderm	1.79413e-63	-0.817616	0.056	0.313	-0.257	3.82653e-59
LRPAP1	Endoderm	9.70253e-62	0.448552	0.531	0.352	0.179	2.06936e-57
TNFSF10	Endoderm	3.14582e-61	0.500881	0.438	0.251	0.187	6.7094e-57
RARRES2	Endoderm	3.59453e-61	0.447778	0.456	0.226	0.23	7.66641e-57
MT4	Endoderm	3.85837e-59	1.21224	0.623	0.373	0.25	8.22913e-55
EMB	Endoderm	4.3235e-58	0.386125	0.359	0.128	0.231	9.22115e-54
CHST15	Endoderm	1.31278e-57	-0.661304	0.176	0.466	-0.29	2.79989e-53
AGRN	Endoderm	8.76771e-54	0.401774	0.443	0.196	0.247	1.86998e-49
STX7	Endoderm	2.17102e-53	0.345117	0.313	0.104	0.209	4.63035e-49
ACTR3	Endoderm	1.34444e-52	0.385015	0.815	0.703	0.112	2.86742e-48
VOPP1	Endoderm	2.11234e-52	0.424077	0.463	0.229	0.234	4.5052e-48
LEF1	Endoderm	2.30676e-51	-0.565122	0.256	0.539	-0.283	4.91985e-47
PDIA5	Endoderm	5.0789e-51	0.394157	0.559	0.393	0.166	1.08323e-46
PODXL	Endoderm	1.84594e-50	-0.532512	0.107	0.356	-0.249	3.93702e-46
LRIG3	Endoderm	7.42392e-50	-0.517028	0.102	0.349	-0.247	1.58337e-45
CTSC	Endoderm	9.72e-50	0.436302	0.525	0.36	0.165	2.07308e-45
HK1	Endoderm	1.56026e-49	-0.384742	0.121	0.385	-0.264	3.32773e-45
LASP1	Endoderm	1.21583e-48	0.404829	0.71	0.526	0.184	2.59311e-44
TUBB6	Endoderm	2.11678e-48	0.349007	0.304	0.108	0.196	4.51468e-44
PLS3	Endoderm	1.57653e-46	0.38833	0.591	0.435	0.156	3.36243e-42
ESRP2	Endoderm	2.67327e-46	0.359285	0.453	0.206	0.247	5.70154e-42
JAGN1	Endoderm	2.97209e-45	0.386108	0.655	0.512	0.143	6.33887e-41
FIBIN	Endoderm	3.27335e-45	0.438584	0.316	0.113	0.203	6.98139e-41
LAPTM4A	Endoderm	4.6551e-45	0.387829	0.605	0.452	0.153	9.9284e-41
CLDN1	Endoderm	4.80988e-45	0.415701	0.569	0.297	0.272	1.02585e-40
STRA6	Endoderm	2.69807e-43	-0.543783	0.137	0.367	-0.23	5.75444e-39
TNNC1	Endoderm	6.65453e-43	0.361233	0.766	0.608	0.158	1.41928e-38
CCDC47	Endoderm	3.13373e-42	0.353169	0.34	0.175	0.165	6.68361e-38
TIMM50	Endoderm	4.81885e-42	-0.545537	0.429	0.643	-0.214	1.02776e-37
ATP1B1	Endoderm	4.88618e-42	0.411375	0.485	0.311	0.174	1.04213e-37
DACH1	Endoderm	4.28628e-41	-0.423043	0.197	0.443	-0.246	9.14178e-37
RNH1	Endoderm	4.92034e-41	-0.566553	0.281	0.498	-0.217	1.04941e-36
LIMK2	Endoderm	5.34156e-41	0.328657	0.304	0.137	0.167	1.13925e-36
ARHGDIB	Endoderm	7.46741e-41	-0.454663	0.258	0.505	-0.247	1.59265e-36
RWDD1	Endoderm	1.11818e-40	0.338802	0.711	0.604	0.107	2.38486e-36
TUBB3	Endoderm	1.15682e-40	-0.446204	0.163	0.406	-0.243	2.46726e-36
ENSGALG00000053765	Endoderm	2.14334e-40	-0.47943	0.632	0.81	-0.178	4.57132e-36
TPM4	Endoderm	3.19316e-40	0.351148	0.4	0.218	0.182	6.81037e-36
ANK3	Endoderm	7.53134e-39	0.352865	0.438	0.233	0.205	1.60628e-34
SPTAN1	Endoderm	9.38042e-39	0.359548	0.582	0.402	0.18	2.00066e-34
FABP5	Endoderm	1.43551e-38	-0.668616	0.31	0.546	-0.236	3.06166e-34
ENSGALG00000046322	Endoderm	1.57821e-38	0.337983	0.386	0.189	0.197	3.366e-34
LHFPL6	Endoderm	7.41089e-38	0.38405	0.398	0.198	0.2	1.58059e-33
TPP1	Endoderm	2.63521e-37	0.340359	0.62	0.457	0.163	5.62037e-33
RBIS	Endoderm	2.84139e-37	-0.361122	0.673	0.832	-0.159	6.06011e-33
ACSL1	Endoderm	3.41133e-37	0.297613	0.29	0.118	0.172	7.27568e-33
GATSL2	Endoderm	4.47349e-37	0.322325	0.292	0.127	0.165	9.54107e-33
RPN1	Endoderm	1.3923e-35	0.298014	0.832	0.722	0.11	2.9695e-31
PARP1	Endoderm	1.52651e-35	-0.334677	0.699	0.829	-0.13	3.25574e-31
HOXB4	Endoderm	2.18865e-35	-0.34218	0.099	0.302	-0.203	4.66795e-31
OLFM1	Endoderm	2.32785e-35	-0.385409	0.092	0.29	-0.198	4.96484e-31
CTDSPL	Endoderm	6.88618e-35	0.341229	0.434	0.244	0.19	1.46868e-30
TCF15	Endoderm	1.08059e-34	-1.06451	0.162	0.342	-0.18	2.30469e-30
CFC1	Endoderm	1.59672e-34	-0.526143	0.076	0.254	-0.178	3.40549e-30
LGMN	Endoderm	3.81644e-34	0.346124	0.391	0.237	0.154	8.1397e-30
ST3GAL1	Endoderm	2.07837e-33	0.309281	0.322	0.142	0.18	4.43275e-29
MYH9	Endoderm	4.94587e-33	0.350599	0.527	0.358	0.169	1.05485e-28
PPFIBP1	Endoderm	1.2308e-32	-0.406777	0.376	0.574	-0.198	2.62504e-28
PCBD2	Endoderm	1.38847e-32	0.339323	0.521	0.407	0.114	2.96132e-28
ENSGALG00000013239	Endoderm	2.30477e-32	-0.410541	0.118	0.312	-0.194	4.91561e-28
SLC35E3	Endoderm	8.86568e-32	0.311273	0.449	0.257	0.192	1.89087e-27
HMGN1	Endoderm	4.00396e-31	-0.30333	0.751	0.864	-0.113	8.53965e-27
TMEM35B	Endoderm	1.61554e-30	-0.37982	0.376	0.58	-0.204	3.44562e-26
ENSGALG00000051854	Endoderm	1.68679e-30	-0.324628	0.168	0.374	-0.206	3.59758e-26
ENSGALG00000023936	Endoderm	2.12122e-30	0.324069	0.347	0.184	0.163	4.52414e-26
ABHD14B	Endoderm	4.10797e-30	0.31078	0.463	0.36	0.103	8.76149e-26
ENSGALG00000031398	Endoderm	7.11116e-30	0.354972	0.27	0.107	0.163	1.51667e-25
SYT11	Endoderm	1.9608e-29	-0.315137	0.203	0.414	-0.211	4.18199e-25
HOXA4	Endoderm	2.1271e-29	-0.345219	0.244	0.461	-0.217	4.53668e-25
WBP1L	Endoderm	6.62508e-29	0.271788	0.272	0.122	0.15	1.413e-24
SOX11	Endoderm	7.75236e-29	-0.354946	0.348	0.546	-0.198	1.65342e-24
SEC62	Endoderm	9.19122e-29	0.296279	0.478	0.34	0.138	1.9603e-24
FAM171B	Endoderm	1.72916e-28	-0.26901	0.082	0.255	-0.173	3.68794e-24
CANX	Endoderm	2.80922e-28	0.312382	0.638	0.5	0.138	5.9915e-24
SMCO4	Endoderm	5.78341e-28	-0.35417	0.307	0.504	-0.197	1.23349e-23
DAP	Endoderm	7.6917e-28	0.282398	0.284	0.141	0.143	1.64049e-23
UBE2N	Endoderm	1.72394e-27	-0.304754	0.734	0.85	-0.116	3.67681e-23
KDM3A	Endoderm	2.13194e-27	0.27982	0.424	0.272	0.152	4.54699e-23
LMO4	Endoderm	3.2252e-27	0.30637	0.606	0.472	0.134	6.87871e-23
PLPP3	Endoderm	3.48178e-27	0.334484	0.489	0.363	0.126	7.42593e-23
PDGFA	Endoderm	3.49591e-27	0.489272	0.348	0.184	0.164	7.45608e-23
CAT	Endoderm	3.73833e-27	0.280795	0.377	0.27	0.107	7.9731e-23
ANXA5	Endoderm	4.36523e-27	-0.360201	0.189	0.381	-0.192	9.31016e-23
SLC29A1	Endoderm	5.07634e-27	0.260784	0.253	0.117	0.136	1.08268e-22
CDX2	Endoderm	7.01294e-27	0.325238	0.682	0.51	0.172	1.49572e-22
JAM3	Endoderm	9.2414e-27	-0.389466	0.267	0.46	-0.193	1.97101e-22
GNG2	Endoderm	1.9868e-26	-0.296243	0.304	0.512	-0.208	4.23745e-22
AMT	Endoderm	2.61275e-26	0.306402	0.49	0.34	0.15	5.57247e-22
KIF26A	Endoderm	3.65206e-26	-0.294479	0.118	0.289	-0.171	7.78912e-22
DHRS11	Endoderm	4.97083e-26	0.276947	0.382	0.227	0.155	1.06018e-21
SLC16A9	Endoderm	6.11279e-26	0.273741	0.328	0.206	0.122	1.30374e-21
ENSGALG00000053371	Endoderm	8.07089e-26	-0.299647	0.304	0.506	-0.202	1.72136e-21
ITGB5	Endoderm	1.56772e-25	0.258607	0.302	0.148	0.154	3.34364e-21
ATP1B3	Endoderm	1.89147e-25	0.27377	0.537	0.414	0.123	4.03412e-21
MT3	Endoderm	2.69793e-25	0.516085	0.267	0.127	0.14	5.75414e-21
HYOU1	Endoderm	2.90799e-25	0.290821	0.64	0.527	0.113	6.20217e-21
ENSGALG00000039468	Endoderm	4.39214e-25	0.301086	0.438	0.249	0.189	9.36755e-21
ITGA3	Endoderm	6.17074e-25	0.253404	0.34	0.172	0.168	1.3161e-20
TBXT	Endoderm	6.4149e-25	-0.611451	0.276	0.451	-0.175	1.36817e-20
METTL6	Endoderm	1.00208e-24	-0.328737	0.209	0.394	-0.185	2.13724e-20
ARHGAP11B	Endoderm	2.82706e-24	0.285156	0.47	0.325	0.145	6.02956e-20
PAK4	Endoderm	6.20199e-24	0.253339	0.315	0.166	0.149	1.32276e-19
ACADL	Endoderm	1.31767e-23	0.271768	0.431	0.275	0.156	2.81032e-19
ADGRL2	Endoderm	1.72355e-23	-0.394125	0.273	0.449	-0.176	3.67599e-19
ENSGALG00000014589	Endoderm	2.09561e-23	0.265805	0.727	0.624	0.103	4.46952e-19
FAAP24	Endoderm	3.08825e-23	0.257183	0.357	0.225	0.132	6.58662e-19
ENSGALG00000042984	Endoderm	4.45964e-23	0.272986	0.473	0.342	0.131	9.51152e-19
SLC5A6	Endoderm	5.66882e-23	0.276084	0.527	0.386	0.141	1.20905e-18
SEC61A1	Endoderm	1.32548e-22	0.275988	0.647	0.543	0.104	2.82698e-18
ARPC1A	Endoderm	1.65334e-22	0.265774	0.573	0.46	0.113	3.52623e-18
ABRACL	Endoderm	2.01447e-22	-0.286547	0.637	0.779	-0.142	4.29646e-18
WDR1	Endoderm	2.42301e-22	0.263164	0.524	0.389	0.135	5.16779e-18
RBM38	Endoderm	3.39241e-22	-0.316143	0.16	0.326	-0.166	7.23533e-18
WLS	Endoderm	1.11948e-21	-0.325319	0.595	0.727	-0.132	2.38763e-17
FGF19	Endoderm	1.53513e-21	-0.373909	0.11	0.26	-0.15	3.27412e-17
CENPX	Endoderm	3.40065e-21	-0.301443	0.591	0.741	-0.15	7.25291e-17
IGF1R	Endoderm	5.79865e-21	-0.28236	0.406	0.586	-0.18	1.23674e-16
SURF4	Endoderm	6.73396e-21	0.250056	0.617	0.476	0.141	1.43622e-16
SCD	Endoderm	8.80441e-21	-0.321938	0.409	0.586	-0.177	1.8778e-16
APP	Endoderm	1.10451e-20	0.255742	0.637	0.526	0.111	2.3557e-16
ARL4C	Endoderm	1.22317e-20	0.278624	0.434	0.277	0.157	2.60877e-16
KANK1	Endoderm	1.87143e-20	0.250116	0.331	0.191	0.14	3.99138e-16
TCF12	Endoderm	2.24648e-20	-0.261973	0.747	0.851	-0.104	4.7913e-16
HDGFL3	Endoderm	4.14077e-20	-0.252482	0.209	0.382	-0.173	8.83143e-16
CTSA	Endoderm	4.3937e-20	0.262022	0.504	0.372	0.132	9.37089e-16
LFNG	Endoderm	5.63218e-20	-0.370468	0.243	0.392	-0.149	1.20123e-15
CTH	Endoderm	5.84664e-20	-0.287056	0.411	0.57	-0.159	1.24697e-15
HIKESHI	Endoderm	6.05177e-20	-0.277181	0.594	0.733	-0.139	1.29072e-15
SP5	Endoderm	1.12915e-19	-0.343636	0.353	0.518	-0.165	2.40825e-15
FADS2	Endoderm	1.38792e-19	-0.278075	0.179	0.342	-0.163	2.96015e-15
GADD45A	Endoderm	1.96362e-19	-0.268753	0.377	0.553	-0.176	4.18801e-15
HDDC2	Endoderm	2.6402e-18	-0.258886	0.537	0.681	-0.144	5.63102e-14
SPRY2	Endoderm	1.08163e-17	-0.454369	0.35	0.508	-0.158	2.3069e-13
MFGE8	Endoderm	5.85155e-17	0.25299	0.493	0.377	0.116	1.24802e-12
ENSGALG00000038635	Endoderm	3.16923e-16	0.270511	0.704	0.592	0.112	6.75933e-12
TWF1	Endoderm	1.45584e-15	-0.285963	0.351	0.501	-0.15	3.10502e-11
ID1	Endoderm	3.36223e-15	-0.271215	0.716	0.834	-0.118	7.17097e-11
MSL1	Endoderm	4.68551e-15	-0.260911	0.511	0.66	-0.149	9.99325e-11
DCBLD2	Endoderm	4.88078e-15	-0.300302	0.333	0.469	-0.136	1.04097e-10
MAP1B	Endoderm	4.95808e-15	-0.251304	0.139	0.268	-0.129	1.05746e-10
HIST1H101	Endoderm	2.3478e-14	-0.326036	0.287	0.428	-0.141	5.0074e-10
ENSGALG00000045548	Endoderm	7.42685e-14	-0.321282	0.206	0.33	-0.124	1.584e-09
CMTM8	Endoderm	1.98016e-13	0.272298	0.508	0.392	0.116	4.22328e-09
ENSGALG00000006723	Endoderm	1.1007e-12	-0.25433	0.427	0.549	-0.122	2.34756e-08
GLUL	Endoderm	4.3117e-12	-0.288487	0.301	0.437	-0.136	9.19599e-08
ENSGALG00000011747	Endoderm	3.98331e-11	-0.254123	0.224	0.342	-0.118	8.49561e-07
ENSGALG00000048488	FP	6.3728e-227	2.57505	0.916	0.18	0.736	1.35919e-222
NKX6-2	FP	2.96749e-171	1.53084	0.748	0.016	0.732	6.32906e-167
FOXA2	FP	1.11037e-147	1.69622	0.762	0.034	0.728	2.3682e-143
MYL4	FP	9.09784e-127	1.53532	0.944	0.375	0.569	1.94039e-122
ENSGALG00000031398	FP	2.83077e-100	1.70402	0.727	0.108	0.619	6.03747e-96
METRNL	FP	3.86795e-99	1.15326	0.783	0.279	0.504	8.24956e-95
SHH	FP	4.28823e-96	1.31721	0.608	0.028	0.58	9.14594e-92
IRX1	FP	1.48513e-94	1.50413	0.678	0.05	0.628	3.16749e-90
ENSGALG00000054783	FP	1.0788e-82	1.2216	0.629	0.098	0.531	2.30086e-78
NCAM1	FP	3.88686e-81	1.11695	0.846	0.293	0.553	8.2899e-77
IGFBP5	FP	7.60377e-70	0.98491	0.517	0.039	0.478	1.62173e-65
NPM3	FP	9.90772e-68	-0.99626	0.699	0.971	-0.272	2.11312e-63
EFEMP1	FP	2.17814e-66	0.577388	0.329	0.006	0.323	4.64553e-62
ENSGALG00000054048	FP	3.66961e-65	0.786877	0.448	0.032	0.416	7.82655e-61
ENSGALG00000045548	FP	2.38972e-58	1.12221	0.783	0.325	0.458	5.09679e-54
BTG1	FP	6.89118e-50	0.819699	0.874	0.626	0.248	1.46975e-45
SOX21	FP	4.47956e-49	0.65275	0.406	0.038	0.368	9.554e-45
MAP1B	FP	2.81261e-47	0.892561	0.671	0.263	0.408	5.99872e-43
VIM	FP	2.22863e-46	0.772874	0.825	0.547	0.278	4.75323e-42
MSX1	FP	3.29621e-42	-1.65187	0.161	0.666	-0.505	7.03015e-38
ENSGALG00000052986	FP	1.74809e-39	0.655712	0.357	0.044	0.313	3.72833e-35
ARL4C	FP	2.05485e-39	0.78442	0.643	0.279	0.364	4.38259e-35
MARCKSL1	FP	9.63051e-39	0.658873	0.944	0.736	0.208	2.05399e-34
DHRS3	FP	2.87696e-38	0.779905	0.524	0.121	0.403	6.13598e-34
APOH	FP	3.11859e-37	0.666884	0.427	0.056	0.371	6.65134e-33
PNRC1	FP	6.43885e-37	0.631175	0.923	0.791	0.132	1.37328e-32
RPS27L	FP	1.39621e-35	0.639075	0.769	0.552	0.217	2.97783e-31
OLFML3	FP	1.28036e-34	0.726586	0.643	0.175	0.468	2.73075e-30
CLEC19A	FP	1.08309e-33	-1.09127	0.084	0.554	-0.47	2.31002e-29
AGRN	FP	5.46931e-33	0.681552	0.51	0.201	0.309	1.16649e-28
HES4	FP	1.01219e-32	0.772784	0.713	0.349	0.364	2.1588e-28
HAPLN1	FP	2.71878e-29	-0.758915	0.007	0.391	-0.384	5.79862e-25
LPL	FP	4.36731e-29	0.732071	0.294	0.084	0.21	9.31459e-25
RHOB	FP	5.93261e-29	0.688144	0.587	0.221	0.366	1.26531e-24
BRI3	FP	2.00537e-28	0.562839	0.888	0.753	0.135	4.27706e-24
RRBP1	FP	2.24194e-28	0.60712	0.503	0.243	0.26	4.78161e-24
AKR1D1	FP	5.2196e-26	0.540751	0.427	0.097	0.33	1.11324e-21
DUSP14	FP	8.27309e-26	0.595954	0.476	0.184	0.292	1.76449e-21
GLIPR2	FP	1.48067e-25	0.669051	0.587	0.238	0.349	3.15796e-21
SDC2	FP	4.32839e-25	0.567827	0.49	0.149	0.341	9.2316e-21
LECT1	FP	5.04738e-25	0.644888	0.252	0.051	0.201	1.0765e-20
TBXT	FP	5.42487e-25	-1.2101	0.063	0.449	-0.386	1.15702e-20
ENSGALG00000016570	FP	1.59154e-24	0.692078	0.385	0.091	0.294	3.39443e-20
FABP5	FP	1.79357e-24	0.840207	0.671	0.54	0.131	3.82533e-20
ID2	FP	5.51792e-24	-1.09792	0.315	0.701	-0.386	1.17686e-19
RARB	FP	1.00112e-23	0.503077	0.434	0.112	0.322	2.13519e-19
FGFRL1	FP	1.158e-23	0.658895	0.392	0.114	0.278	2.46978e-19
CERCAM	FP	1.83913e-23	0.560347	0.427	0.139	0.288	3.92249e-19
PTN	FP	2.61677e-23	0.575194	0.916	0.61	0.306	5.58104e-19
KANK1	FP	4.89779e-23	0.570322	0.462	0.193	0.269	1.0446e-18
PRELID1	FP	5.85035e-23	-0.465568	0.811	0.96	-0.149	1.24776e-18
RFFL	FP	7.36063e-23	0.496446	0.385	0.089	0.296	1.56987e-18
CDX4	FP	1.98112e-22	-0.743251	0.245	0.645	-0.4	4.22534e-18
DLL1	FP	2.91848e-22	-1.01946	0.056	0.418	-0.362	6.22453e-18
HES5	FP	6.47509e-21	0.649219	0.427	0.11	0.317	1.38101e-16
SPRY2	FP	1.43859e-20	-0.964382	0.14	0.507	-0.367	3.06823e-16
CD47	FP	1.63826e-20	0.505733	0.49	0.317	0.173	3.49408e-16
CMTM8	FP	2.38664e-20	0.606029	0.664	0.394	0.27	5.09023e-16
ENSGALG00000048104	FP	1.69235e-19	0.494415	0.371	0.139	0.232	3.60944e-15
ZEB2	FP	5.57052e-19	0.485872	0.441	0.179	0.262	1.18808e-14
GALNT1	FP	6.30007e-19	0.557502	0.72	0.502	0.218	1.34368e-14
NRN1L	FP	8.28111e-19	0.470712	0.301	0.066	0.235	1.76619e-14
FZD3	FP	1.05923e-18	0.414004	0.336	0.078	0.258	2.25914e-14
KIF26A	FP	8.2835e-18	-0.445268	0.014	0.286	-0.272	1.7667e-13
SCD	FP	1.73545e-17	-0.634694	0.238	0.583	-0.345	3.70138e-13
LMO1	FP	2.1374e-17	0.616413	0.35	0.112	0.238	4.55865e-13
LEF1	FP	2.64327e-17	-0.690641	0.189	0.534	-0.345	5.63757e-13
MSGN1	FP	3.13762e-17	-0.845894	0.028	0.309	-0.281	6.69191e-13
ENSGALG00000022891	FP	3.23571e-17	0.445054	0.364	0.131	0.233	6.90112e-13
FABP7	FP	9.38929e-17	-0.873925	0.594	0.81	-0.216	2.00255e-12
FGFR1	FP	1.07233e-16	0.545597	0.699	0.544	0.155	2.28707e-12
GREB1	FP	1.18174e-16	-0.551545	0.042	0.309	-0.267	2.52041e-12
CMIP	FP	1.23666e-16	0.41771	0.357	0.166	0.191	2.63754e-12
CFC1	FP	1.5571e-16	-0.649399	0.007	0.251	-0.244	3.32098e-12
RANBP1	FP	1.61967e-16	-0.440815	0.699	0.894	-0.195	3.45443e-12
SMCO4	FP	5.6351e-16	-0.553376	0.175	0.501	-0.326	1.20185e-11
MYC	FP	6.22047e-16	-0.524557	0.042	0.309	-0.267	1.3267e-11
HOXA7	FP	1.50869e-15	-0.902515	0.231	0.559	-0.328	3.21774e-11
CDX2	FP	4.22868e-15	-0.634819	0.203	0.516	-0.313	9.01894e-11
ATP2B1	FP	6.40203e-15	-0.591997	0.35	0.656	-0.306	1.36542e-10
LDHA	FP	7.33392e-15	0.465685	0.343	0.145	0.198	1.56418e-10
PPFIBP1	FP	8.54603e-15	-0.570716	0.266	0.57	-0.304	1.8227e-10
CAVIN4	FP	1.79514e-14	0.401039	0.308	0.106	0.202	3.82867e-10
LLPH	FP	6.65031e-14	-0.487197	0.692	0.862	-0.17	1.41838e-09
SLIT3	FP	6.6863e-14	0.424061	0.322	0.134	0.188	1.42605e-09
CHST15	FP	8.66449e-14	-0.67548	0.175	0.46	-0.285	1.84796e-09
FKBP4	FP	1.07256e-13	-0.437696	0.671	0.875	-0.204	2.28756e-09
ENSGALG00000037807	FP	1.33416e-13	-0.461927	0.315	0.625	-0.31	2.84549e-09
PDCD4	FP	1.33628e-13	0.418227	0.685	0.544	0.141	2.85003e-09
TIMM50	FP	1.35276e-13	-0.657335	0.378	0.639	-0.261	2.88517e-09
BAMBI	FP	1.6054e-13	-0.475873	0.07	0.339	-0.269	3.42401e-09
ENSGALG00000002988	FP	1.82471e-13	-0.46721	0.154	0.454	-0.3	3.89173e-09
DST	FP	1.96318e-13	0.352175	0.28	0.122	0.158	4.18707e-09
HSPA9	FP	2.02621e-13	-0.453941	0.552	0.798	-0.246	4.3215e-09
COL5A1	FP	2.96399e-13	0.470576	0.483	0.22	0.263	6.3216e-09
AKAP12	FP	4.33588e-13	-0.573571	0.322	0.606	-0.284	9.24756e-09
ENSGALG00000016524	FP	4.87227e-13	-0.44664	0.329	0.633	-0.304	1.03916e-08
TGFB2	FP	8.04243e-13	0.432356	0.343	0.128	0.215	1.71529e-08
ENSGALG00000031002	FP	8.3556e-13	0.408147	0.308	0.108	0.2	1.78208e-08
WAS	FP	1.59503e-12	0.395397	0.839	0.699	0.14	3.40187e-08
NRIP1	FP	1.70979e-12	0.442167	0.399	0.218	0.181	3.64663e-08
WNT5A	FP	1.97962e-12	-0.561117	0.231	0.513	-0.282	4.22214e-08
ENSGALG00000012621	FP	2.30635e-12	0.36381	0.308	0.126	0.182	4.91899e-08
ANKRD11	FP	2.69386e-12	0.379439	0.727	0.609	0.118	5.74546e-08
NIP7	FP	3.01287e-12	-0.360569	0.727	0.886	-0.159	6.42584e-08
COTL1	FP	3.7597e-12	0.418693	0.699	0.535	0.164	8.01868e-08
APLP2	FP	4.11075e-12	0.435037	0.832	0.714	0.118	8.76742e-08
KIAA1671	FP	4.18832e-12	0.357238	0.294	0.115	0.179	8.93285e-08
DPYSL2	FP	4.47214e-12	0.406171	0.65	0.481	0.169	9.53818e-08
KIAA1522	FP	4.50594e-12	0.384862	0.406	0.177	0.229	9.61027e-08
CCT6A	FP	5.23997e-12	-0.357597	0.699	0.886	-0.187	1.11758e-07
PAK1	FP	5.33504e-12	0.353844	0.315	0.136	0.179	1.13786e-07
CTH	FP	5.97694e-12	-0.477653	0.294	0.567	-0.273	1.27476e-07
PLPPR3	FP	6.4327e-12	0.30657	0.259	0.075	0.184	1.37197e-07
HOXD4	FP	6.53381e-12	-0.385648	0.056	0.286	-0.23	1.39353e-07
CDH2	FP	7.42295e-12	-0.668256	0.636	0.755	-0.119	1.58317e-07
PUM3	FP	9.19152e-12	-0.354681	0.245	0.538	-0.293	1.96037e-07
SSB	FP	1.04187e-11	-0.403532	0.524	0.77	-0.246	2.2221e-07
MEIS2	FP	1.38458e-11	0.461694	0.643	0.37	0.273	2.95303e-07
ENSGALG00000047323	FP	1.48361e-11	0.391953	0.371	0.175	0.196	3.16424e-07
CORO1C	FP	2.26333e-11	-0.470339	0.413	0.674	-0.261	4.82723e-07
KIDINS220	FP	2.70974e-11	0.347015	0.559	0.441	0.118	5.77933e-07
SP5	FP	3.04695e-11	-0.408445	0.231	0.516	-0.285	6.49853e-07
CCT2	FP	3.62876e-11	-0.337872	0.79	0.901	-0.111	7.73942e-07
SYT11	FP	3.6813e-11	0.379884	0.566	0.408	0.158	7.85148e-07
PLPP3	FP	3.87466e-11	0.441121	0.587	0.365	0.222	8.26387e-07
ENSGALG00000044874	FP	4.84825e-11	-0.367714	0.091	0.336	-0.245	1.03403e-06
FGF19	FP	4.96237e-11	-0.530815	0.049	0.258	-0.209	1.05837e-06
FN1	FP	6.85423e-11	-0.68893	0.301	0.552	-0.251	1.46187e-06
ENSGALG00000047455	FP	7.94264e-11	0.313289	0.266	0.089	0.177	1.69401e-06
DUSP6	FP	8.5197e-11	-0.407264	0.063	0.286	-0.223	1.81708e-06
ELK3	FP	8.77335e-11	-0.411991	0.119	0.368	-0.249	1.87118e-06
GATSL2	FP	1.16129e-10	0.358661	0.308	0.13	0.178	2.47681e-06
DDR1	FP	1.3351e-10	0.371636	0.392	0.194	0.198	2.8475e-06
TMEM35B	FP	1.78647e-10	-0.443796	0.308	0.576	-0.268	3.81019e-06
FAM213A	FP	2.38473e-10	0.35383	0.413	0.207	0.206	5.08614e-06
SFRP2	FP	2.55879e-10	0.436162	0.434	0.247	0.187	5.45738e-06
ENSGALG00000053765	FP	3.02853e-10	-0.435594	0.58	0.807	-0.227	6.45925e-06
ENSGALG00000013239	FP	3.31457e-10	0.432546	0.538	0.306	0.232	7.06931e-06
GJA1	FP	4.06078e-10	-0.361292	0.392	0.662	-0.27	8.66083e-06
LFNG	FP	5.6343e-10	0.41615	0.615	0.387	0.228	1.20168e-05
UFSP2	FP	6.24198e-10	0.325849	0.287	0.149	0.138	1.33129e-05
KRT18	FP	7.26297e-10	-1.01381	0.14	0.359	-0.219	1.54905e-05
ENSGALG00000012269	FP	1.02438e-09	0.351671	0.427	0.242	0.185	2.1848e-05
OTUD6A	FP	1.02491e-09	-0.368819	0.245	0.505	-0.26	2.18592e-05
RCL1	FP	1.20529e-09	-0.362024	0.182	0.43	-0.248	2.57064e-05
PGRMC1	FP	1.24574e-09	0.345901	0.566	0.411	0.155	2.65692e-05
IMPDH2	FP	1.6776e-09	-0.335549	0.692	0.839	-0.147	3.57799e-05
ACOT13	FP	1.70003e-09	-0.33977	0.14	0.379	-0.239	3.62582e-05
NKAIN4	FP	2.14297e-09	0.39823	0.406	0.231	0.175	4.57052e-05
DIS3L2	FP	2.16608e-09	0.342502	0.322	0.135	0.187	4.61981e-05
STRA6	FP	2.30789e-09	0.404192	0.608	0.36	0.248	4.92228e-05
EIF2S2	FP	2.36843e-09	-0.298856	0.776	0.914	-0.138	5.05139e-05
TCF7L2	FP	2.51513e-09	0.371228	0.559	0.333	0.226	5.36426e-05
AP5S1	FP	3.3245e-09	0.335691	0.294	0.158	0.136	7.09049e-05
DMD	FP	3.79988e-09	0.350888	0.371	0.204	0.167	8.10439e-05
ANK3	FP	4.05668e-09	0.344016	0.399	0.237	0.162	8.65208e-05
ARL6	FP	4.37815e-09	0.303979	0.266	0.136	0.13	9.33772e-05
CPNE2	FP	4.44949e-09	0.309731	0.301	0.164	0.137	9.48988e-05
LRPPRC	FP	4.69702e-09	-0.352828	0.252	0.5	-0.248	0.000100178
ELOVL5	FP	5.89401e-09	-0.318241	0.287	0.542	-0.255	0.000125707
GFM1	FP	6.46805e-09	-0.428357	0.294	0.525	-0.231	0.000137951
DCAF13	FP	6.94452e-09	-0.365406	0.259	0.502	-0.243	0.000148113
SMARCA5	FP	7.82653e-09	-0.361403	0.58	0.784	-0.204	0.000166924
PYCR1	FP	8.48124e-09	-0.315097	0.07	0.264	-0.194	0.000180888
ID4	FP	8.59131e-09	-0.423671	0.161	0.375	-0.214	0.000183235
UCHL1	FP	9.01537e-09	0.366815	0.804	0.616	0.188	0.00019228
NDE1	FP	1.25578e-08	0.331746	0.448	0.289	0.159	0.000267833
LAMB1	FP	1.29493e-08	-0.374276	0.322	0.57	-0.248	0.000276183
SERPINE2	FP	1.3516e-08	0.315569	0.35	0.236	0.114	0.00028827
DACH1	FP	1.36948e-08	-0.414736	0.203	0.439	-0.236	0.000292082
ATF4	FP	1.46786e-08	-0.342265	0.783	0.903	-0.12	0.000313065
GNG10	FP	1.60207e-08	0.369968	0.371	0.233	0.138	0.000341689
LRPAP1	FP	2.12717e-08	0.315403	0.483	0.355	0.128	0.000453682
ENSGALG00000052672	FP	2.7189e-08	-0.376369	0.476	0.693	-0.217	0.000579888
YARS	FP	3.39645e-08	-0.293725	0.112	0.321	-0.209	0.000724394
LARS1	FP	3.51132e-08	-0.364549	0.448	0.673	-0.225	0.000748895
TMEM55A	FP	4.01146e-08	-0.264169	0.077	0.268	-0.191	0.000855563
OLFM1	FP	4.60066e-08	0.385169	0.476	0.284	0.192	0.00098123
GCAT	FP	4.81153e-08	-0.327591	0.308	0.546	-0.238	0.0010262
NMRK2	FP	4.95255e-08	0.309852	0.329	0.166	0.163	0.00105628
GXYLT1	FP	5.99659e-08	-0.348718	0.175	0.397	-0.222	0.00127895
LRIG3	FP	6.81168e-08	-0.391845	0.133	0.344	-0.211	0.0014528
MRPL40	FP	6.853e-08	-0.325061	0.734	0.86	-0.126	0.00146161
ZFHX3	FP	6.99008e-08	0.35118	0.476	0.3	0.176	0.00149084
NHP2	FP	6.99412e-08	-0.290723	0.797	0.9	-0.103	0.00149171
CYP51A1	FP	7.09339e-08	-0.35548	0.182	0.405	-0.223	0.00151288
HOXB8	FP	8.0887e-08	-0.469582	0.301	0.517	-0.216	0.00172516
ID3	FP	8.20381e-08	0.382993	0.587	0.411	0.176	0.00174971
SH3BGRL3	FP	8.20693e-08	0.331641	0.678	0.49	0.188	0.00175037
QARS	FP	8.43969e-08	-0.344149	0.329	0.559	-0.23	0.00180002
SLIT1	FP	8.4598e-08	0.299864	0.28	0.121	0.159	0.00180431
AMT	FP	9.74803e-08	0.335548	0.503	0.342	0.161	0.00207906
ID1	FP	1.0965e-07	-0.399031	0.643	0.832	-0.189	0.00233862
ASNS	FP	1.15122e-07	-0.31409	0.14	0.343	-0.203	0.00245532
LHFPL6	FP	1.16285e-07	0.357016	0.357	0.202	0.155	0.00248012
QDPR	FP	1.2175e-07	0.291401	0.371	0.219	0.152	0.00259668
FDPS	FP	1.2543e-07	-0.323585	0.441	0.668	-0.227	0.00267516
TPM1	FP	1.26755e-07	-0.366583	0.413	0.639	-0.226	0.00270342
PLPBP	FP	1.36861e-07	0.283871	0.301	0.2	0.101	0.00291897
SOX11	FP	1.44317e-07	-0.341575	0.315	0.543	-0.228	0.003078
LSP1P1	FP	1.56819e-07	-0.340648	0.098	0.274	-0.176	0.00334464
ACYP2	FP	1.63953e-07	0.30614	0.385	0.214	0.171	0.0034968
PSMB1	FP	1.68665e-07	-0.303085	0.755	0.868	-0.113	0.00359729
PKP4	FP	1.73625e-07	0.270533	0.315	0.178	0.137	0.00370307
ENSGALG00000034218	FP	1.93205e-07	-0.286539	0.503	0.721	-0.218	0.00412068
ENSGALG00000045168	FP	2.25679e-07	-0.297629	0.133	0.334	-0.201	0.00481329
HADHA	FP	2.41065e-07	-0.310427	0.35	0.579	-0.229	0.00514143
CDC25B	FP	2.65076e-07	0.333191	0.462	0.327	0.135	0.00565353
AP5M1	FP	2.89744e-07	-0.307239	0.189	0.403	-0.214	0.00617966
LAMP1	FP	3.04471e-07	0.301504	0.601	0.466	0.135	0.00649375
DPCD	FP	3.20587e-07	0.322856	0.72	0.58	0.14	0.00683748
RBM38	FP	3.44509e-07	-0.323876	0.126	0.323	-0.197	0.00734769
MAK16	FP	3.53329e-07	-0.319215	0.371	0.591	-0.22	0.0075358
CRMP1	FP	3.53616e-07	0.350951	0.608	0.474	0.134	0.00754192
ACVR2B	FP	3.54821e-07	0.319299	0.601	0.485	0.116	0.00756761
MEMO1	FP	3.58567e-07	-0.348581	0.336	0.544	-0.208	0.00764752
ACAT2	FP	3.63981e-07	-0.320977	0.364	0.581	-0.217	0.00776298
METTL6	FP	3.76508e-07	-0.391172	0.189	0.391	-0.202	0.00803016
RSL1D1	FP	3.7852e-07	-0.344197	0.42	0.621	-0.201	0.00807307
SQLE	FP	3.79604e-07	-0.269207	0.133	0.331	-0.198	0.00809619
BAG3	FP	4.38218e-07	-0.334488	0.266	0.481	-0.215	0.00934631
ENSGALG00000051984	FP	5.34806e-07	-0.444128	0.175	0.373	-0.198	0.0114063
ENSGALG00000007656	FP	5.45689e-07	-0.271277	0.084	0.261	-0.177	0.0116385
PHB	FP	5.73985e-07	-0.301609	0.58	0.761	-0.181	0.012242
CLSTN1	FP	6.88243e-07	0.275112	0.552	0.394	0.158	0.0146789
IER3IP1	FP	7.22864e-07	-0.281315	0.769	0.886	-0.117	0.0154173
GFRA2	FP	7.56691e-07	0.343309	0.336	0.199	0.137	0.0161387
WNT5B	FP	8.55664e-07	-0.290809	0.098	0.275	-0.177	0.0182496
MRTO4	FP	1.01914e-06	-0.266467	0.601	0.785	-0.184	0.0217362
CENPX	FP	1.08386e-06	-0.347795	0.573	0.739	-0.166	0.0231166
CCT8	FP	1.26624e-06	-0.255633	0.769	0.887	-0.118	0.0270063
ARHGDIB	FP	1.27074e-06	-0.337964	0.287	0.5	-0.213	0.0271023
TIMM8A	FP	1.30581e-06	-0.271453	0.601	0.788	-0.187	0.0278502
BRD3	FP	1.54251e-06	0.255668	0.273	0.161	0.112	0.0328986
DDX27	FP	1.62038e-06	-0.25137	0.357	0.571	-0.214	0.0345595
MTHFD1	FP	2.04901e-06	-0.276456	0.175	0.369	-0.194	0.0437012
ENSGALG00000055086	FP	2.0986e-06	0.262183	0.294	0.139	0.155	0.044759
KIF23	FP	2.26435e-06	0.279209	0.42	0.305	0.115	0.0482941
PAICS	FP	2.50713e-06	-0.32133	0.601	0.785	-0.184	0.0534722
TCF12	FP	2.73854e-06	-0.305493	0.727	0.849	-0.122	0.0584076
ACVR1	FP	3.12603e-06	0.262961	0.476	0.375	0.101	0.066672
ACAD9	FP	3.28962e-06	0.261574	0.357	0.202	0.155	0.0701611
DAG1	FP	3.35528e-06	0.309322	0.503	0.341	0.162	0.0715614
EIF6	FP	3.57427e-06	-0.26747	0.385	0.592	-0.207	0.076232
UBE2K	FP	3.65999e-06	-0.2601	0.336	0.542	-0.206	0.0780604
ST13P5	FP	3.88013e-06	-0.271617	0.566	0.733	-0.167	0.0827554
INSIG1	FP	4.29764e-06	-0.276163	0.189	0.381	-0.192	0.09166
MDN1	FP	4.58605e-06	-0.269307	0.35	0.553	-0.203	0.0978113
EIF4E	FP	4.62285e-06	-0.28179	0.531	0.699	-0.168	0.0985962
CHCHD1	FP	4.78084e-06	-0.287731	0.601	0.765	-0.164	0.101966
UCHL5	FP	4.84856e-06	-0.303867	0.42	0.608	-0.188	0.10341
EBNA1BP2	FP	4.85989e-06	-0.264018	0.531	0.711	-0.18	0.103652
IAH1	FP	4.9638e-06	-0.258775	0.441	0.644	-0.203	0.105868
RSL24D1	FP	5.36595e-06	-0.26818	0.608	0.781	-0.173	0.114445
RAB7A	FP	6.11622e-06	-0.28379	0.392	0.592	-0.2	0.130447
MCTS1	FP	7.47456e-06	-0.27746	0.587	0.753	-0.166	0.159417
ENSGALG00000036935	FP	7.69957e-06	-0.268746	0.72	0.841	-0.121	0.164216
DLD	FP	8.78885e-06	-0.285738	0.196	0.374	-0.178	0.187448
NDUFA5	FP	9.50355e-06	-0.270661	0.699	0.838	-0.139	0.202692
DAZAP1	FP	9.58484e-06	-0.275137	0.517	0.706	-0.189	0.204426
RCHY1	FP	1.04347e-05	-0.274507	0.238	0.429	-0.191	0.222551
CENPW	FP	1.04391e-05	0.269381	0.566	0.456	0.11	0.222645
ENSGALG00000046322	FP	1.07219e-05	0.254388	0.35	0.193	0.157	0.228677
ENSGALG00000035994	FP	1.14585e-05	0.281182	0.28	0.156	0.124	0.244387
SEH1L	FP	1.30692e-05	-0.27361	0.343	0.536	-0.193	0.278739
LSS	FP	1.34484e-05	-0.254997	0.133	0.301	-0.168	0.286827
FARSB	FP	1.48582e-05	-0.252859	0.224	0.41	-0.186	0.316896
MVK	FP	1.61906e-05	-0.277448	0.217	0.398	-0.181	0.345313
FAM89A	FP	1.71889e-05	-0.273582	0.231	0.417	-0.186	0.366606
CNOT7	FP	1.81162e-05	-0.275168	0.273	0.457	-0.184	0.386382
PCBD1	FP	2.17757e-05	0.282095	0.601	0.491	0.11	0.464432
MVD	FP	2.30183e-05	-0.298432	0.266	0.438	-0.172	0.490934
MT4	FP	2.31876e-05	-0.597084	0.217	0.38	-0.163	0.494545
AK2	FP	2.45505e-05	-0.258925	0.503	0.678	-0.175	0.523613
SHISA2	FP	2.92853e-05	-0.306487	0.392	0.263	0.129	0.624598
SREK1IP1	FP	3.02211e-05	-0.283707	0.35	0.534	-0.184	0.644556
ORAOV1	FP	3.14787e-05	-0.280378	0.469	0.636	-0.167	0.671379
ENSGALG00000042254	FP	3.30479e-05	-0.26142	0.35	0.536	-0.186	0.704846
EHD3	FP	3.60526e-05	-0.313684	0.427	0.597	-0.17	0.768929
RRP1B	FP	3.86142e-05	-0.266449	0.357	0.544	-0.187	0.823564
ENSGALG00000004725	FP	3.96737e-05	-0.258419	0.231	0.404	-0.173	0.846161
NDUFAF1	FP	4.33535e-05	-0.26805	0.364	0.547	-0.183	0.924644
PALD1	FP	4.39382e-05	-0.275839	0.448	0.623	-0.175	0.937114
CCT4	FP	5.06689e-05	-0.261809	0.231	0.406	-0.175	1
PSMD10	FP	5.39707e-05	-0.253094	0.287	0.466	-0.179	1
MRPS10	FP	6.2337e-05	-0.262351	0.294	0.469	-0.175	1
DNAJA2	FP	6.6261e-05	-0.252066	0.636	0.773	-0.137	1
ENSGALG00000008469	FP	7.29373e-05	-0.283559	0.168	0.319	-0.151	1
PTS	FP	8.00734e-05	0.261123	0.322	0.22	0.102	1
MAD1L1	FP	8.3855e-05	-0.250885	0.14	0.282	-0.142	1
SYNCRIP	FP	0.00012698	-0.273124	0.559	0.695	-0.136	1
RAE1	FP	0.000161809	-0.253516	0.287	0.453	-0.166	1
YTHDF2	FP	0.000215337	-0.269296	0.434	0.589	-0.155	1
KLHL9	FP	0.000231979	-0.251073	0.161	0.308	-0.147	1
MSMO1	FP	0.000272377	-0.258104	0.266	0.429	-0.163	1
ENSGALG00000020999	FP	0.000287388	-0.251232	0.392	0.554	-0.162	1
KRT24	FP	0.000371552	-0.421095	0.343	0.507	-0.164	1
RNH1	FP	0.000996212	-0.363424	0.392	0.493	-0.101	1
DNAJA1	FP	0.001566	-0.251626	0.58	0.701	-0.121	1
	Int/	0	0.658364	0.435	0.05	0.385	0
		OSR1				0
	Int/	2.65976e-292	0.534264	0.524	0.198	0.326	5.67274e-288
		CDH11				0
	Int/	1.26211e-284	-0.719124	0.363	0.645	-0.282	2.69184e-280
		UCHL1				0
	Int/	1.82386e-274	0.651917	0.386	0.114	0.272	3.88994e-270
		PRRX1				0
	Int/	3.68397e-242	-1.07384	0.07	0.329	-0.259	7.85717e-238
		CLDN1				0
	Int/	9.49563e-238	-0.973977	0.206	0.473	-0.267	2.02523e-233
		TBXT				0
	Int/	3.03018e-207	-0.815229	0.182	0.441	-0.259	6.46276e-203
		DLL1				0
	Int/	7.48068e-192	0.353187	0.367	0.128	0.239	1.59548e-187
		NRP1				0
	Int/	1.98061e-191	-0.617502	0.394	0.617	-0.223	4.22424e-187
		ENSGALG00000038635				0
	Int/	2.6236e-178	0.406351	0.485	0.223	0.262	5.59562e-174
		JCAD				0
	Int/	9.80945e-178	0.355017	0.439	0.186	0.253	2.09216e-173
		GATA5				0
	Int/	2.14543e-153	-0.524854	0.216	0.433	-0.217	4.57577e-149
		EPCAM				0
	Int/	1.23769e-140	-0.435335	0.2	0.416	-0.216	2.63974e-136
		CMTM8				0
	Int/	1.59321e-137	0.359844	0.368	0.156	0.212	3.398e-133
		SNAI1				0
	Int/	2.20888e-125	-0.467034	0.208	0.408	-0.2	4.71109e-121
		LFNG				0
	Int/	1.63208e-110	0.316078	0.815	0.696	0.119	3.4809e-106
		SEPTIN9				0
	Int/	9.39335e-110	0.321041	0.571	0.35	0.221	2.00341e-105
		MEIS2				0
	Int/	5.34371e-106	-0.392181	0.359	0.532	-0.173	1.13971e-101
		CDX2				0
	Int/	6.32472e-105	-0.338184	0.751	0.597	0.154	1.34894e-100
		PTN				0
	Int/	4.84904e-103	0.441221	0.338	0.16	0.178	1.0342e-98
		NR2F2				0
	Int/	9.2292e-98	-0.623317	0.456	0.568	-0.112	1.9684e-93
		HOXA7				0
	Int/	3.4736e-91	-0.333877	0.597	0.727	-0.13	7.4085e-87
		APLP2				0
	Int/	1.04336e-86	0.388131	0.469	0.337	0.132	2.22528e-82
		PODXL				0
	Int/	3.5004e-86	-0.284297	0.106	0.254	-0.148	7.46566e-82
		GLIPR2				0
	Int/	3.52212e-86	-0.350307	0.212	0.366	-0.154	7.51198e-82
		HES4				0
	Int/	4.10583e-85	-0.413211	0.353	0.471	-0.118	8.75692e-81
		CHST15				0
	Int/	5.42024e-82	-0.305716	0.122	0.262	-0.14	1.15603e-77
		SFRP2				0
	Int/	2.30449e-79	0.268979	0.56	0.371	0.189	4.91502e-75
		HAPLN1				0
	Int/	1.9378e-78	-0.296838	0.298	0.454	-0.156	4.13294e-74
		CTSV				0
	Int/	2.26046e-77	-0.401597	0.526	0.665	-0.139	4.8211e-73
		NOTCH1				0
	Int/	3.20768e-72	-0.403252	0.396	0.528	-0.132	6.84133e-68
		HOXB7				0
	Int/	4.1349e-72	-0.352667	0.131	0.271	-0.14	8.81891e-68
		FGF19				0
	Int/	1.22071e-71	0.269745	0.427	0.265	0.162	2.60354e-67
		ARL4C				0
	Int/	2.99757e-71	-0.340658	0.192	0.317	-0.125	6.39321e-67
		CKB				0
	Int/	1.39623e-62	-0.278134	0.364	0.495	-0.131	2.97789e-58
		MID1IP1				0
	Int/	2.39267e-62	-0.335751	0.212	0.34	-0.128	5.10308e-58
		ENSGALG00000045548				0
	Int/	1.2955e-61	-0.346837	0.279	0.383	-0.104	2.76303e-57
		ENSGALG00000051984				0
	Int/	5.06402e-58	-0.259954	0.376	0.505	-0.129	1.08006e-53
		JARID2				0
	Int/	1.34829e-55	-0.263407	0.253	0.387	-0.134	2.87563e-51
		ID4				0
	Int/	5.17654e-53	-0.252664	0.305	0.415	-0.11	1.10405e-48
		CYP51A1				0
	Int/	4.72603e-48	-0.319706	0.388	0.517	-0.129	1.00797e-43
		SPRY2				0
	Int/	5.20462e-42	-0.309512	0.287	0.388	-0.101	1.11004e-37
		MYL4				0
MNX1	IntM	9.24814e-277	2.23175	0.829	0.04	0.789	1.97244e-272
LHX1	IntM	2.3319e-194	1.27937	0.692	0.022	0.67	4.97347e-190
PAX2	IntM	1.7792e-176	1.07374	0.72	0.046	0.674	3.79469e-172
FGFR3	IntM	1.19483e-132	1.62652	0.953	0.271	0.682	2.54833e-128
LBX2	IntM	2.69982e-103	1.31117	0.834	0.195	0.639	5.75817e-99
HVCN1	IntM	9.50367e-89	0.77264	0.493	0.057	0.436	2.02694e-84
CXCR4	IntM	1.72695e-82	0.94778	0.697	0.224	0.473	3.68324e-78
GFRA1	IntM	2.56166e-74	0.534939	0.37	0.023	0.347	5.4635e-70
SEMA3F	IntM	2.81207e-73	0.808635	0.768	0.242	0.526	5.99758e-69
FLI1	IntM	4.89173e-52	0.543058	0.365	0.039	0.326	1.04331e-47
MEOX1	IntM	8.92835e-50	0.566016	0.664	0.199	0.465	1.90424e-45
ETS1	IntM	1.94681e-49	0.74649	0.616	0.16	0.456	4.15216e-45
NR2F2	IntM	1.27278e-47	0.85773	0.626	0.174	0.452	2.71459e-43
RDH10	IntM	2.51162e-47	0.835725	0.611	0.174	0.437	5.35678e-43
NRIP1	IntM	1.2008e-46	0.676412	0.597	0.216	0.381	2.56106e-42
CDX2	IntM	3.00322e-43	-0.88869	0.085	0.518	-0.433	6.40527e-39
PPDPF	IntM	8.46946e-43	0.657805	0.754	0.452	0.302	1.80637e-38
HOXA7	IntM	3.5272e-42	-1.4478	0.147	0.56	-0.413	7.52282e-38
ENSGALG00000009654	IntM	5.2414e-42	0.61815	0.578	0.25	0.328	1.11789e-37
MSX1	IntM	5.82915e-42	-1.24305	0.246	0.667	-0.421	1.24324e-37
ALDH1A2	IntM	1.17357e-40	0.551717	0.645	0.217	0.428	2.50299e-36
C1orf216	IntM	1.40986e-38	0.466778	0.384	0.068	0.316	3.00694e-34
CRIP1	IntM	7.76184e-38	0.744261	0.46	0.106	0.354	1.65544e-33
CA2	IntM	4.26125e-37	0.78004	0.393	0.079	0.314	9.08839e-33
HOXB8	IntM	4.56191e-37	-0.921396	0.118	0.519	-0.401	9.72965e-33
EMX2	IntM	1.21927e-35	0.409258	0.256	0.029	0.227	2.60045e-31
TBXT	IntM	2.6613e-32	-1.18197	0.095	0.449	-0.354	5.67602e-28
OSR1	IntM	3.18597e-31	0.52048	0.384	0.086	0.298	6.79503e-27
OAF	IntM	9.73689e-31	0.481548	0.483	0.15	0.333	2.07668e-26
PTN	IntM	1.14067e-30	0.403698	0.938	0.609	0.329	2.43282e-26
ENSGALG00000052026	IntM	3.1653e-30	0.580719	0.64	0.389	0.251	6.75095e-26
SHISA2	IntM	4.84399e-30	0.470813	0.645	0.261	0.384	1.03313e-25
STRA6	IntM	4.94658e-30	0.527057	0.749	0.359	0.39	1.05501e-25
GAP43	IntM	1.88936e-29	0.399845	0.322	0.061	0.261	4.02963e-25
CDX4	IntM	5.07279e-29	-0.685483	0.275	0.645	-0.37	1.08192e-24
DLL1	IntM	8.5667e-29	-1.05625	0.109	0.418	-0.309	1.82711e-24
HOXB7	IntM	9.97045e-29	-0.894349	0.171	0.518	-0.347	2.1265e-24
HAPLN1	IntM	7.29583e-28	0.563187	0.716	0.387	0.329	1.55605e-23
DUSP4	IntM	6.81131e-27	0.479615	0.46	0.186	0.274	1.45272e-22
MEIS2	IntM	6.8542e-26	0.55793	0.711	0.369	0.342	1.46186e-21
WNT5A	IntM	4.57963e-25	-0.678676	0.194	0.514	-0.32	9.76743e-21
GPC4	IntM	5.80948e-25	0.504706	0.645	0.349	0.296	1.23905e-20
SIX1	IntM	1.16905e-24	0.305877	0.346	0.093	0.253	2.49335e-20
ENG	IntM	1.35554e-24	0.44303	0.389	0.114	0.275	2.89109e-20
MSGN1	IntM	6.88789e-24	-0.857109	0.043	0.309	-0.266	1.46905e-19
ENSGALG00000002714	IntM	1.15099e-23	0.392956	0.526	0.206	0.32	2.45484e-19
ID3	IntM	2.3021e-23	0.476418	0.73	0.409	0.321	4.90992e-19
SLC25A22	IntM	6.72569e-23	0.476177	0.645	0.325	0.32	1.43446e-18
IGSF21	IntM	6.84809e-22	0.384724	0.313	0.078	0.235	1.46056e-17
CDH20	IntM	7.26702e-22	0.445242	0.322	0.085	0.237	1.54991e-17
NRP1	IntM	8.23209e-22	0.391143	0.431	0.149	0.282	1.75574e-17
COL5A1	IntM	1.01791e-21	0.526935	0.512	0.219	0.293	2.17099e-17
APLP2	IntM	3.11804e-21	-0.592704	0.441	0.716	-0.275	6.65015e-17
CLDN1	IntM	5.35934e-21	-1.08562	0.047	0.306	-0.259	1.14304e-16
FST	IntM	1.79543e-20	0.289041	0.365	0.126	0.239	3.8293e-16
SERPINE2	IntM	2.28129e-20	0.463809	0.474	0.234	0.24	4.86553e-16
ENSGALG00000050728	IntM	9.39327e-20	0.401503	0.322	0.092	0.23	2.0034e-15
SKAP2	IntM	1.05099e-19	-0.520913	0.408	0.656	-0.248	2.24155e-15
BAMBI	IntM	1.48614e-19	-0.512633	0.076	0.339	-0.263	3.16964e-15
SS2	IntM	1.74165e-19	0.566593	0.294	0.094	0.2	3.71459e-15
AKAP12	IntM	2.97185e-19	-0.590953	0.408	0.606	-0.198	6.33837e-15
TNFRSF21	IntM	3.94558e-19	0.299733	0.284	0.076	0.208	8.41513e-15
ENSGALG00000017395	IntM	7.18357e-19	0.293239	0.275	0.068	0.207	1.53211e-14
KRT24	IntM	1.02689e-18	-0.956626	0.237	0.509	-0.272	2.19015e-14
CLEC19A	IntM	3.86123e-18	-0.657225	0.308	0.554	-0.246	8.23524e-14
SLC25A36	IntM	6.86673e-18	0.329432	0.408	0.154	0.254	1.46454e-13
MYL4	IntM	1.32112e-17	-0.610761	0.123	0.38	-0.257	2.81768e-13
SEMA6A	IntM	2.08245e-17	0.38103	0.365	0.165	0.2	4.44144e-13
FGF19	IntM	6.14563e-17	-0.542661	0.043	0.259	-0.216	1.31074e-12
LIMS1	IntM	1.28853e-16	0.389285	0.431	0.196	0.235	2.74818e-12
WLS	IntM	2.82472e-16	-0.479532	0.55	0.725	-0.175	6.02455e-12
GJA1	IntM	4.15732e-16	0.383763	0.806	0.659	0.147	8.86673e-12
LFNG	IntM	5.27856e-16	-0.543614	0.137	0.39	-0.253	1.12581e-11
MMD	IntM	9.02678e-16	0.363888	0.701	0.446	0.255	1.92523e-11
ENSGALG00000044874	IntM	6.33366e-15	-0.40248	0.109	0.336	-0.227	1.35084e-10
ATP2B1	IntM	1.72567e-14	-0.443349	0.517	0.655	-0.138	3.68051e-10
CTH	IntM	2.62826e-14	0.390577	0.72	0.565	0.155	5.60556e-10
AXIN2	IntM	4.94299e-14	-0.345931	0.076	0.279	-0.203	1.05424e-09
SCD	IntM	1.41976e-13	0.334457	0.801	0.58	0.221	3.02806e-09
SOX11	IntM	2.34598e-13	0.348928	0.735	0.54	0.195	5.00351e-09
ENSGALG00000007656	IntM	3.11968e-13	-0.300889	0.062	0.261	-0.199	6.65365e-09
ID4	IntM	3.6711e-13	-0.437764	0.166	0.376	-0.21	7.82972e-09
GREB1	IntM	1.02194e-12	-0.413828	0.104	0.309	-0.205	2.17958e-08
ENSGALG00000038635	IntM	1.87477e-12	-0.594141	0.436	0.596	-0.16	3.99851e-08
SPRY2	IntM	1.90767e-12	-0.769837	0.284	0.506	-0.222	4.06867e-08
NTM	IntM	2.54448e-12	0.326658	0.365	0.163	0.202	5.42687e-08
ENSGALG00000006723	IntM	7.41309e-12	-0.43451	0.374	0.547	-0.173	1.58106e-07
TMEM243	IntM	7.44704e-12	0.313569	0.327	0.142	0.185	1.5883e-07
MAP1B	IntM	9.6801e-12	0.341912	0.483	0.263	0.22	2.06457e-07
METTL6	IntM	1.92286e-11	-0.426777	0.194	0.391	-0.197	4.10109e-07
DUSP6	IntM	2.71283e-11	0.354699	0.483	0.283	0.2	5.78593e-07
TWF2	IntM	3.69569e-11	0.305687	0.493	0.282	0.211	7.88217e-07
ZNF503	IntM	6.84884e-11	0.328425	0.555	0.337	0.218	1.46072e-06
UCHL1	IntM	9.24728e-11	-0.465479	0.436	0.618	-0.182	1.97226e-06
GNAI2	IntM	9.79682e-11	0.292937	0.806	0.684	0.122	2.08947e-06
TCF15	IntM	1.68733e-10	-0.27706	0.507	0.336	0.171	3.59873e-06
PSMD1	IntM	2.25704e-10	0.281486	0.806	0.638	0.168	4.81382e-06
ENSGALG00000039468	IntM	2.75844e-10	0.286907	0.464	0.252	0.212	5.88319e-06
HOXA4	IntM	4.17968e-10	-0.383919	0.261	0.457	-0.196	8.91442e-06
MANF	IntM	4.98766e-10	0.250037	0.924	0.782	0.142	1.06377e-05
HES4	IntM	8.06537e-10	-0.387142	0.19	0.352	-0.162	1.72018e-05
SMAD6	IntM	1.0611e-09	-0.360689	0.175	0.367	-0.192	2.26311e-05
TUBB3	IntM	1.38585e-09	0.421833	0.536	0.399	0.137	2.95574e-05
KRT18	IntM	1.66132e-09	-0.873041	0.251	0.358	-0.107	3.54325e-05
FN1	IntM	3.03376e-09	-0.539164	0.398	0.552	-0.154	6.4704e-05
TGFB2	IntM	4.18973e-09	0.303577	0.28	0.128	0.152	8.93586e-05
YWHAG	IntM	8.88437e-09	0.269914	0.758	0.645	0.113	0.000189486
KANK1	IntM	1.11725e-08	0.256236	0.37	0.193	0.177	0.000238286
ENSGALG00000048205	IntM	1.43434e-08	-0.359433	0.45	0.573	-0.123	0.000305915
ENSGALG00000042611	IntM	1.56916e-08	0.294728	0.536	0.365	0.171	0.00033467
TMEM35B	IntM	1.66406e-08	-0.341525	0.408	0.576	-0.168	0.00035491
TPM1	IntM	2.46313e-08	0.279194	0.777	0.637	0.14	0.000525336
HOXB5	IntM	2.60439e-08	0.292481	0.502	0.317	0.185	0.000555465
SMCO4	IntM	2.91976e-08	-0.308838	0.374	0.5	-0.126	0.000622726
NCOR2	IntM	3.09765e-08	0.360288	0.829	0.689	0.14	0.000660667
TBL1XR1	IntM	3.33947e-08	0.273538	0.673	0.5	0.173	0.000712243
MACF1	IntM	3.87753e-08	0.25403	0.687	0.502	0.185	0.000826999
MIDN	IntM	4.93337e-08	0.271324	0.607	0.44	0.167	0.00105219
MEX3A	IntM	5.52708e-08	0.263678	0.796	0.682	0.114	0.00117881
SMOC1	IntM	6.66343e-08	-0.397911	0.28	0.399	-0.119	0.00142118
DNAJC2	IntM	8.80105e-08	0.252645	0.768	0.631	0.137	0.00187709
PCBD1	IntM	1.02223e-07	-0.322462	0.351	0.493	-0.142	0.00218021
MSMO1	IntM	1.25531e-07	-0.348355	0.27	0.429	-0.159	0.00267733
KLHL9	IntM	1.36317e-07	-0.294962	0.175	0.308	-0.133	0.00290737
ADAMTS9	IntM	1.72953e-07	0.251627	0.289	0.143	0.146	0.00368873
ADD3	IntM	2.21479e-07	-0.308473	0.474	0.591	-0.117	0.0047237
WNT5B	IntM	3.22948e-07	-0.261385	0.128	0.276	-0.148	0.00688783
CMTM8	IntM	4.85068e-07	-0.327638	0.275	0.396	-0.121	0.0103455
EPCAM	IntM	1.89859e-06	-0.381244	0.284	0.413	-0.129	0.0404931
CFC1	IntM	4.32357e-06	-0.372345	0.118	0.251	-0.133	0.092213
JAM3	IntM	5.87666e-06	-0.295065	0.313	0.456	-0.143	0.125337
RHOU	IntM	3.41808e-05	-0.25103	0.204	0.31	-0.106	0.729007
CYP51A1	IntM	3.98944e-05	-0.271197	0.294	0.405	-0.111	0.850868
H2A-VIII	IntM	8.31128e-05	-0.273771	0.351	0.464	-0.113	1
MYL9	IntM	0.000464865	-0.262619	0.507	0.61	-0.103	1
ENSGALG00000008635	LPM	0	1.14437	0.376	0.031	0.345	0
KRT24	LPM	0	0.919321	0.891	0.459	0.432	0
CFC1	LPM	0	0.840467	0.615	0.205	0.41	0
JAM3	LPM	0	0.694731	0.758	0.418	0.34	0
BAMBI	LPM	0	0.582844	0.649	0.299	0.35	0
SMAD6	LPM	0	0.563482	0.656	0.33	0.326	0
GATA5	LPM	0	0.527579	0.574	0.166	0.408	0
MSX2	LPM	0	0.514257	0.545	0.176	0.369	0
GATA2	LPM	0	0.493223	0.493	0.162	0.331	0
KRT18	LPM	0	0.454071	0.728	0.312	0.416	0
PMP22	LPM	0	0.449653	0.352	0.079	0.273	0
HAND2	LPM	0	0.414626	0.326	0.046	0.28	0
DLL1	LPM	0	-1.02118	0.14	0.45	-0.31	0
CLEC19A	LPM	2.76232e-308	0.397022	0.853	0.514	0.339	5.89148e-304
MYC	LPM	3.57413e-307	0.52114	0.602	0.271	0.331	7.62291e-303
ENSGALG00000044797	LPM	5.68207e-301	0.422462	0.341	0.083	0.258	1.21187e-296
ID2	LPM	1.8892e-297	0.497105	0.93	0.67	0.26	4.02928e-293
FIBIN	LPM	9.69989e-292	0.527419	0.349	0.089	0.26	2.06879e-287
JCAD	LPM	1.08529e-281	0.443347	0.534	0.214	0.32	2.31471e-277
PTN	LPM	2.64734e-270	-1.14805	0.456	0.631	-0.175	5.64625e-266
WNT5A	LPM	1.52467e-265	0.472038	0.774	0.479	0.295	3.25182e-261
NOTCH1	LPM	2.09329e-257	-0.711574	0.421	0.68	-0.259	4.46458e-253
ETS1	LPM	7.8003e-256	0.38079	0.402	0.133	0.269	1.66365e-251
MSX1	LPM	3.40146e-251	0.297614	0.912	0.633	0.279	7.25464e-247
HOXD8	LPM	6.00751e-243	0.423739	0.396	0.136	0.26	1.28128e-238
CLDN1	LPM	1.50297e-232	-1.05259	0.107	0.328	-0.221	3.20554e-228
VOPP1	LPM	3.93035e-231	0.414787	0.474	0.205	0.269	8.38266e-227
TCF15	LPM	1.18657e-222	-1.24019	0.131	0.363	-0.232	2.53071e-218
CDX4	LPM	1.52831e-221	0.39742	0.866	0.615	0.251	3.25958e-217
EVX1	LPM	8.55004e-211	0.399537	0.476	0.206	0.27	1.82355e-206
ENSGALG00000013239	LPM	3.4995e-210	-0.510311	0.098	0.333	-0.235	7.46374e-206
LFNG	LPM	6.10849e-200	-0.571078	0.178	0.414	-0.236	1.30282e-195
ITPR2	LPM	7.29645e-197	0.336889	0.411	0.165	0.246	1.55619e-192
TBXT	LPM	8.50036e-188	-0.796729	0.348	0.459	-0.111	1.81296e-183
HOXB5	LPM	3.70426e-187	0.393628	0.554	0.289	0.265	7.90046e-183
SVIL	LPM	5.24845e-185	0.345735	0.411	0.179	0.232	1.11939e-180
FARP1	LPM	4.61851e-181	0.378379	0.666	0.431	0.235	9.85035e-177
ENSGALG00000045168	LPM	7.51564e-177	0.382582	0.558	0.305	0.253	1.60294e-172
CORO1C	LPM	4.48605e-175	0.351191	0.833	0.653	0.18	9.56785e-171
FGFR3	LPM	5.51461e-175	-1.07087	0.116	0.296	-0.18	1.17616e-170
CHST15	LPM	9.29606e-169	-0.561921	0.314	0.477	-0.163	1.98266e-164
STRA6	LPM	1.42247e-163	-0.509011	0.162	0.386	-0.224	3.03385e-159
BMP4	LPM	1.64918e-159	0.329458	0.37	0.156	0.214	3.51738e-155
HOXA9	LPM	3.95922e-157	0.324174	0.401	0.177	0.224	8.44423e-153
UNC5B	LPM	7.18887e-154	0.281574	0.385	0.167	0.218	1.53324e-149
HAPLN1	LPM	4.00158e-153	0.330989	0.614	0.362	0.252	8.53458e-149
CMTM8	LPM	4.83008e-144	-0.436649	0.228	0.416	-0.188	1.03016e-139
SEPTIN9	LPM	5.48186e-139	0.329975	0.85	0.69	0.16	1.16917e-134
NRP1	LPM	2.10368e-136	0.265597	0.32	0.13	0.19	4.48672e-132
SALL4	LPM	3.86369e-134	0.311869	0.862	0.714	0.148	8.24048e-130
GLIPR2	LPM	1.24735e-133	-0.345063	0.084	0.258	-0.174	2.66035e-129
LRIG3	LPM	3.29637e-130	-0.437939	0.188	0.362	-0.174	7.03049e-126
CSRP1	LPM	1.19284e-128	0.302984	0.545	0.321	0.224	2.5441e-124
MAGI3	LPM	2.60141e-126	0.268631	0.384	0.185	0.199	5.54829e-122
SHISA2	LPM	3.61876e-126	-0.891557	0.14	0.279	-0.139	7.7181e-122
FBLN1	LPM	1.28228e-123	0.310334	0.419	0.225	0.194	2.73484e-119
P4HB	LPM	8.45651e-110	0.258262	0.876	0.773	0.103	1.80361e-105
EFNB1	LPM	1.96245e-107	0.266783	0.491	0.289	0.202	4.18552e-103
DGCR6	LPM	1.83669e-103	-0.301707	0.21	0.393	-0.183	3.91729e-99
LIMD2	LPM	1.64083e-101	-0.337008	0.182	0.349	-0.167	3.49957e-97
GPC1	LPM	4.11393e-100	-0.318706	0.221	0.381	-0.16	8.77419e-96
OLFM1	LPM	4.55597e-100	-0.342938	0.15	0.302	-0.152	9.71697e-96
EPCAM	LPM	1.1598e-98	-0.413944	0.309	0.424	-0.115	2.47363e-94
NCAM1	LPM	4.7763e-97	-0.334087	0.166	0.312	-0.146	1.01869e-92
GALNT1	LPM	8.83827e-97	-0.341924	0.381	0.518	-0.137	1.88503e-92
ENSGALG00000045548	LPM	6.1677e-95	-0.40046	0.186	0.345	-0.159	1.31545e-90
GREB1	LPM	2.85388e-94	0.307675	0.462	0.288	0.174	6.08676e-90
CDH11	LPM	6.81461e-94	0.262719	0.388	0.21	0.178	1.45342e-89
HOXB1	LPM	1.31219e-93	-0.322553	0.445	0.58	-0.135	2.79864e-89
MAP1B	LPM	5.142e-82	-0.301255	0.142	0.28	-0.138	1.09668e-77
MRPS18A	LPM	1.22414e-80	0.252952	0.665	0.506	0.159	2.61084e-76
SMOC1	LPM	2.82486e-79	-0.382715	0.278	0.413	-0.135	6.02487e-75
METTL6	LPM	3.98469e-79	-0.31056	0.268	0.405	-0.137	8.49856e-75
VCAN	LPM	1.0393e-77	-0.371544	0.398	0.505	-0.107	2.21662e-73
ANXA5	LPM	7.99469e-76	-0.301822	0.282	0.388	-0.106	1.70511e-71
LMO4	LPM	1.20487e-75	-0.29193	0.376	0.488	-0.112	2.56975e-71
CKB	LPM	1.89197e-70	-0.327059	0.211	0.316	-0.105	4.03519e-66
PLPP3	LPM	2.99907e-70	-0.310574	0.266	0.379	-0.113	6.39641e-66
TCF7L2	LPM	1.03301e-68	-0.279388	0.216	0.349	-0.133	2.2032e-64
SFRP2	LPM	1.24973e-67	-0.275535	0.158	0.259	-0.101	2.66543e-63
ENSGALG00000039468	LPM	3.5578e-66	-0.316976	0.146	0.267	-0.121	7.58808e-62
MEIS2	LPM	3.9748e-66	-0.313345	0.265	0.385	-0.12	8.47746e-62
HES4	LPM	3.33982e-60	-0.28476	0.255	0.363	-0.108	7.12316e-56
WNT1	NC	2.81255e-144	1.27224	0.604	0.024	0.58	5.99861e-140
CRABP-I	NC	1.31457e-123	1.6057	0.627	0.161	0.466	2.80372e-119
FOXD3	NC	2.14336e-108	0.496115	0.308	0	0.308	4.57136e-104
FKBP11	NC	1.33366e-107	1.10566	0.769	0.226	0.543	2.84444e-103
ENSGALG00000016570	NC	2.73101e-97	1.00752	0.751	0.088	0.663	5.8247e-93
SOX10	NC	2.74577e-90	0.805682	0.284	0.002	0.282	5.85617e-86
RHOB	NC	1.82672e-76	1.01296	0.734	0.22	0.514	3.89603e-72
TFAP2A	NC	3.74229e-75	0.890343	0.574	0.055	0.519	7.98155e-71
MARCKSL1	NC	5.05475e-69	0.799504	0.964	0.735	0.229	1.07808e-64
FGFR3	NC	2.14306e-54	0.763852	0.852	0.273	0.579	4.57073e-50
ENSGALG00000045548	NC	2.41767e-51	0.902533	0.787	0.324	0.463	5.1564e-47
GNG4	NC	3.65413e-51	0.75142	0.497	0.081	0.416	7.79352e-47
ZIC1	NC	2.15028e-50	0.590051	0.266	0.009	0.257	4.58613e-46
MOXD1	NC	3.94656e-50	0.659885	0.408	0.048	0.36	8.41722e-46
TIAM2	NC	2.60379e-49	0.566966	0.42	0.05	0.37	5.55336e-45
SLIT1	NC	3.04065e-49	0.745084	0.533	0.119	0.414	6.4851e-45
CDH2	NC	1.76003e-44	-1.28686	0.337	0.757	-0.42	3.75379e-40
SOX9	NC	7.07374e-42	0.671754	0.408	0.054	0.354	1.50869e-37
SPRY2	NC	2.30811e-41	-1.32575	0.036	0.508	-0.472	4.92275e-37
ID2	NC	4.74885e-41	0.845567	0.97	0.697	0.273	1.01283e-36
MAP1B	NC	3.9865e-40	0.76932	0.651	0.262	0.389	8.5024e-36
HMP19	NC	9.49255e-40	0.51969	0.26	0.028	0.232	2.02457e-35
PAX7	NC	1.6521e-39	0.545611	0.355	0.044	0.311	3.52361e-35
ZFHX4	NC	2.62765e-39	0.484028	0.278	0.027	0.251	5.60426e-35
IGFBP4	NC	2.95462e-38	0.588002	0.444	0.085	0.359	6.30162e-34
CDX4	NC	6.39687e-38	-0.985586	0.207	0.645	-0.438	1.36432e-33
APOH	NC	1.97828e-37	0.649126	0.385	0.056	0.329	4.21928e-33
S100A1	NC	3.5441e-37	0.479327	0.444	0.079	0.365	7.55885e-33
BMPER	NC	2.45115e-36	0.460506	0.266	0.025	0.241	5.22781e-32
MAFB	NC	1.80788e-35	0.720255	0.278	0.043	0.235	3.85585e-31
ZFHX3	NC	1.97741e-35	0.663216	0.704	0.298	0.406	4.21743e-31
PAX6	NC	3.06062e-35	0.649203	0.379	0.054	0.325	6.5277e-31
MYLK	NC	1.84286e-34	0.638641	0.479	0.108	0.371	3.93045e-30
FAM53A	NC	5.2341e-33	0.582043	0.527	0.171	0.356	1.11633e-28
CDON	NC	5.19176e-32	0.579549	0.521	0.141	0.38	1.1073e-27
WNT4	NC	5.96323e-31	0.714341	0.325	0.046	0.279	1.27184e-26
LHFPL6	NC	9.21224e-31	0.593079	0.586	0.2	0.386	1.96479e-26
HOXA7	NC	3.61024e-30	-1.44803	0.207	0.559	-0.352	7.69991e-26
DLL1	NC	6.2856e-30	-1.14012	0.047	0.418	-0.371	1.34059e-25
NRIP1	NC	1.66033e-29	0.630081	0.55	0.217	0.333	3.54116e-25
APLP2	NC	3.02573e-29	-0.819855	0.349	0.717	-0.368	6.45327e-25
TBXT	NC	6.02917e-29	-1.23991	0.077	0.449	-0.372	1.2859e-24
ENSGALG00000013239	NC	7.60822e-29	0.609939	0.71	0.304	0.406	1.62268e-24
WNT6	NC	9.74712e-29	0.403149	0.296	0.039	0.257	2.07886e-24
FGFR2	NC	3.65979e-28	0.44613	0.349	0.068	0.281	7.80561e-24
ENSGALG00000016251	NC	3.91126e-28	0.423222	0.337	0.056	0.281	8.34193e-24
CLEC19A	NC	1.10606e-27	-0.936476	0.183	0.554	-0.371	2.35902e-23
WNT5A	NC	1.67713e-27	-0.766672	0.124	0.514	-0.39	3.57698e-23
ERBB3	NC	2.61006e-27	0.575782	0.373	0.077	0.296	5.56673e-23
CHST15	NC	3.05146e-26	-0.878536	0.101	0.461	-0.36	6.50816e-22
ENSGALG00000054783	NC	3.14647e-26	0.573604	0.408	0.099	0.309	6.71079e-22
GNAO1	NC	1.36317e-25	0.434187	0.272	0.041	0.231	2.90737e-21
MSX1	NC	1.78084e-25	0.708441	0.917	0.662	0.255	3.79818e-21
CXXC5	NC	7.51202e-25	0.524801	0.828	0.54	0.288	1.60216e-20
LRIG3	NC	4.90708e-24	-0.650701	0.03	0.345	-0.315	1.04658e-19
SMOC1	NC	1.5381e-23	-0.738847	0.065	0.401	-0.336	3.28047e-19
CERCAM	NC	4.02971e-23	0.459336	0.456	0.139	0.317	8.59456e-19
HAPLN1	NC	4.55023e-23	-0.653339	0.059	0.391	-0.332	9.70472e-19
PPFIBP1	NC	5.46047e-23	-0.662505	0.219	0.571	-0.352	1.16461e-18
ENSGALG00000002714	NC	1.82816e-22	0.484646	0.503	0.207	0.296	3.8991e-18
TLCD2	NC	2.38078e-22	0.29041	0.296	0.053	0.243	5.07772e-18
ATP2B1	NC	4.22851e-22	-0.684471	0.379	0.656	-0.277	9.01857e-18
OLFM1	NC	4.68682e-21	0.578201	0.568	0.283	0.285	9.99606e-17
GLIPR2	NC	2.32143e-20	0.502692	0.55	0.237	0.313	4.95114e-16
NFASC	NC	7.12506e-20	0.322165	0.278	0.053	0.225	1.51963e-15
VIM	NC	7.44445e-20	0.459261	0.763	0.547	0.216	1.58775e-15
ENSGALG00000048488	NC	9.03738e-20	0.388721	0.497	0.182	0.315	1.92749e-15
KIF26A	NC	3.39267e-19	-0.448128	0.024	0.286	-0.262	7.23589e-15
ID3	NC	4.16841e-19	0.577528	0.716	0.41	0.306	8.89039e-15
MSGN1	NC	4.40334e-19	-0.85346	0.041	0.309	-0.268	9.39145e-15
PELI2	NC	4.44349e-19	0.312511	0.254	0.047	0.207	9.47707e-15
COL4A1	NC	5.43209e-19	0.424423	0.462	0.164	0.298	1.15856e-14
RARB	NC	2.14321e-18	0.380536	0.379	0.112	0.267	4.57105e-14
WNT5B	NC	3.11069e-18	-0.422399	0.024	0.276	-0.252	6.63448e-14
SFRP2	NC	3.15317e-18	0.525652	0.515	0.247	0.268	6.72508e-14
IRX1	NC	1.14559e-17	0.393621	0.254	0.052	0.202	2.44331e-13
CD24	NC	1.20154e-17	0.466518	0.675	0.507	0.168	2.56265e-13
ENSGALG00000044874	NC	2.15371e-17	-0.467096	0.065	0.336	-0.271	4.59343e-13
TCF15	NC	3.93483e-17	-1.30052	0.083	0.339	-0.256	8.39221e-13
TNFRSF19	NC	5.10675e-17	0.400027	0.373	0.136	0.237	1.08917e-12
NRN1L	NC	5.61248e-17	0.32966	0.284	0.066	0.218	1.19703e-12
ENSGALG00000017395	NC	6.01241e-17	0.37061	0.284	0.069	0.215	1.28233e-12
FGF19	NC	6.78141e-17	-0.587311	0.03	0.258	-0.228	1.44634e-12
HOXA4	NC	7.52577e-17	-0.557356	0.16	0.457	-0.297	1.6051e-12
DMD	NC	3.50718e-16	0.404145	0.473	0.204	0.269	7.48012e-12
TENM3	NC	4.07917e-16	0.37026	0.314	0.099	0.215	8.70005e-12
CDX2	NC	8.56707e-16	-0.621415	0.237	0.516	-0.279	1.82718e-11
GREB1	NC	1.63337e-15	-0.508585	0.071	0.309	-0.238	3.48365e-11
ARL4C	NC	1.73311e-15	0.439762	0.55	0.279	0.271	3.69637e-11
ZEB2	NC	4.87554e-15	0.355937	0.444	0.179	0.265	1.03986e-10
DRAXIN	NC	6.27111e-15	0.462346	0.385	0.145	0.24	1.3375e-10
COTL1	NC	1.09622e-14	0.43139	0.775	0.535	0.24	2.33802e-10
ZADH2	NC	1.53255e-14	0.482504	0.598	0.364	0.234	3.26863e-10
TIMM50	NC	1.89264e-14	-0.620439	0.45	0.639	-0.189	4.03662e-10
CCND1	NC	3.23743e-14	0.427167	0.716	0.543	0.173	6.90479e-10
ATF4	NC	6.68694e-14	-0.409791	0.799	0.903	-0.104	1.42619e-09
DACH1	NC	7.87395e-14	-0.512335	0.189	0.439	-0.25	1.67936e-09
EPHX2	NC	2.6568e-13	0.311171	0.308	0.102	0.206	5.66642e-09
MRAS	NC	2.76468e-13	0.349501	0.284	0.089	0.195	5.89652e-09
CFC1	NC	4.70558e-13	-0.577263	0.041	0.251	-0.21	1.00361e-08
LMO4	NC	5.86469e-13	0.523752	0.633	0.474	0.159	1.25082e-08
LSP1P1	NC	3.77753e-12	-0.378139	0.059	0.274	-0.215	8.05671e-08
DLX5	NC	5.38061e-12	0.365437	0.367	0.144	0.223	1.14758e-07
LARP7	NC	6.68214e-12	0.397651	0.538	0.347	0.191	1.42517e-07
KRT24	NC	7.30801e-12	-0.871678	0.284	0.508	-0.224	1.55865e-07
CYP26A1	NC	1.02038e-11	0.412245	0.266	0.091	0.175	2.17626e-07
HOXB8	NC	1.14443e-11	-0.545311	0.29	0.518	-0.228	2.44084e-07
RACGAP1	NC	1.22646e-11	0.37871	0.55	0.345	0.205	2.6158e-07
DNAJC1	NC	1.65122e-11	0.328593	0.479	0.244	0.235	3.52173e-07
MTRF1	NC	1.83686e-11	0.275737	0.29	0.103	0.187	3.91765e-07
MEIS2	NC	3.52064e-11	0.270005	0.633	0.37	0.263	7.50882e-07
HOXB7	NC	6.07296e-11	-0.604429	0.325	0.516	-0.191	1.29524e-06
ZNF521	NC	7.63154e-11	0.318583	0.473	0.247	0.226	1.62766e-06
JARID2	NC	9.46996e-11	-0.414531	0.26	0.494	-0.234	2.01975e-06
DCBLD2	NC	1.33629e-10	-0.452346	0.231	0.467	-0.236	2.85003e-06
PAICS	NC	1.34171e-10	-0.453408	0.615	0.785	-0.17	2.8616e-06
CENPW	NC	1.37167e-10	0.359406	0.598	0.456	0.142	2.92549e-06
ELK3	NC	1.45249e-10	-0.389895	0.148	0.368	-0.22	3.09786e-06
XPA	NC	1.6995e-10	0.367743	0.805	0.657	0.148	3.62469e-06
BAMBI	NC	1.77791e-10	-0.434367	0.13	0.339	-0.209	3.79193e-06
PBX3	NC	2.68254e-10	0.277772	0.32	0.124	0.196	5.72133e-06
BZW2	NC	3.28587e-10	-0.351987	0.657	0.786	-0.129	7.0081e-06
ENSGALG00000007656	NC	3.48709e-10	-0.345904	0.077	0.261	-0.184	7.43727e-06
KRAS	NC	3.77648e-10	0.334162	0.586	0.44	0.146	8.05447e-06
SALL1	NC	5.14088e-10	-0.497548	0.609	0.791	-0.182	1.09645e-05
NCAM1	NC	5.82602e-10	0.295806	0.533	0.294	0.239	1.24257e-05
MCAM	NC	6.00652e-10	0.289501	0.32	0.134	0.186	1.28107e-05
RPS27L	NC	6.66915e-10	0.32628	0.751	0.552	0.199	1.4224e-05
ID4	NC	7.69711e-10	0.332525	0.615	0.372	0.243	1.64164e-05
DHRS3	NC	1.3298e-09	0.309398	0.308	0.122	0.186	2.8362e-05
CDCA7L	NC	1.38041e-09	-0.377013	0.55	0.708	-0.158	2.94414e-05
RBIS	NC	1.68105e-09	-0.368928	0.692	0.829	-0.137	3.58534e-05
ADGRL2	NC	2.24968e-09	-0.47009	0.231	0.446	-0.215	4.79811e-05
ANPEP	NC	2.50124e-09	0.250249	0.284	0.107	0.177	5.33464e-05
TIMM17B	NC	3.66288e-09	-0.304042	0.651	0.755	-0.104	7.8122e-05
ENSGALG00000030902	NC	4.25567e-09	0.28453	0.26	0.112	0.148	9.07649e-05
MSX2	NC	5.17682e-09	0.344045	0.42	0.215	0.205	0.000110411
ENSGALG00000016524	NC	5.44072e-09	-0.363919	0.432	0.633	-0.201	0.00011604
HOXB4	NC	6.19902e-09	-0.337489	0.118	0.298	-0.18	0.000132213
RARA	NC	7.80216e-09	0.305945	0.414	0.212	0.202	0.000166404
TP53BP2	NC	9.34113e-09	0.29176	0.485	0.295	0.19	0.000199228
GPI	NC	9.81398e-09	-0.322753	0.633	0.734	-0.101	0.000209313
SMCO4	NC	1.01757e-08	-0.381206	0.296	0.5	-0.204	0.000217027
PLPP3	NC	1.28538e-08	-0.410581	0.166	0.368	-0.202	0.000274146
NAXE	NC	1.32047e-08	0.292425	0.58	0.374	0.206	0.000281631
ENSGALG00000046322	NC	1.43831e-08	0.28748	0.391	0.192	0.199	0.000306762
PLIN4	NC	3.22482e-08	0.291271	0.574	0.38	0.194	0.000687789
GJA1	NC	4.10029e-08	-0.381737	0.527	0.661	-0.134	0.00087451
MRPS18A	NC	9.14364e-08	-0.354126	0.337	0.525	-0.188	0.00195016
FAM89A	NC	1.13264e-07	-0.32471	0.219	0.417	-0.198	0.00241569
BRI3	NC	1.18122e-07	0.294781	0.876	0.753	0.123	0.00251931
LASP1	NC	1.33558e-07	0.311518	0.704	0.53	0.174	0.00284852
COL9A2	NC	1.68046e-07	-0.308151	0.101	0.266	-0.165	0.00358408
RNH1	NC	1.91799e-07	-0.452957	0.373	0.493	-0.12	0.0040907
HOXA5	NC	2.17567e-07	-0.281975	0.124	0.271	-0.147	0.00464027
RBM38	NC	4.88878e-07	-0.348655	0.16	0.323	-0.163	0.0104268
ENSGALG00000006723	NC	5.02582e-07	-0.378209	0.379	0.547	-0.168	0.0107191
ANXA5	NC	7.83454e-07	-0.354925	0.207	0.378	-0.171	0.0167095
ENSGALG00000002988	NC	8.29478e-07	-0.319505	0.266	0.454	-0.188	0.0176911
KLHL9	NC	1.07113e-06	-0.309269	0.148	0.308	-0.16	0.022845
METTL6	NC	1.10282e-06	-0.353511	0.231	0.391	-0.16	0.023521
RNF130	NC	1.28287e-06	0.266088	0.462	0.3	0.162	0.0273611
YARS	NC	1.3201e-06	-0.282172	0.16	0.321	-0.161	0.0281551
LEF1	NC	1.47012e-06	-0.370821	0.343	0.533	-0.19	0.0313548
TMEM35B	NC	2.03657e-06	-0.32615	0.444	0.576	-0.132	0.043436
FARP1	NC	2.13182e-06	-0.301855	0.278	0.458	-0.18	0.0454675
AKAP9	NC	2.23678e-06	0.26969	0.462	0.307	0.155	0.0477061
ECRG4	NC	2.81024e-06	0.303474	0.308	0.194	0.114	0.0599368
CDK6	NC	3.23348e-06	-0.301154	0.195	0.365	-0.17	0.0689638
MTURN	NC	3.43029e-06	-0.272798	0.136	0.289	-0.153	0.0731612
CTSC	NC	3.53596e-06	-0.291601	0.201	0.365	-0.164	0.0754149
EHD3	NC	3.88235e-06	-0.325093	0.479	0.597	-0.118	0.0828027
ORAOV1	NC	4.14034e-06	-0.304689	0.485	0.636	-0.151	0.0883052
ZNF423	NC	4.42637e-06	0.254765	0.414	0.3	0.114	0.0944057
ACVR1	NC	4.48167e-06	0.268646	0.521	0.374	0.147	0.0955851
WEE1	NC	5.91826e-06	0.259867	0.521	0.405	0.116	0.126225
ADD3	NC	7.62533e-06	-0.303776	0.473	0.59	-0.117	0.162633
DUSP6	NC	8.04974e-06	-0.254298	0.13	0.286	-0.156	0.171685
RCL1	NC	8.44836e-06	-0.276409	0.266	0.43	-0.164	0.180187
PTK7	NC	8.8491e-06	-0.290657	0.467	0.619	-0.152	0.188734
SP5	NC	9.27037e-06	-0.344233	0.361	0.515	-0.154	0.197718
JAM3	NC	1.03071e-05	-0.348728	0.314	0.456	-0.142	0.219831
ARL8BL	NC	1.1039e-05	-0.260815	0.148	0.302	-0.154	0.23544
HSPH1	NC	1.21071e-05	0.287634	0.544	0.435	0.109	0.258221
PCBP4	NC	1.2256e-05	-0.307746	0.533	0.669	-0.136	0.261396
MT4	NC	1.35515e-05	-0.577193	0.231	0.38	-0.149	0.289027
LAMB1	NC	1.52832e-05	0.250257	0.675	0.568	0.107	0.32596
HIKESHI	NC	1.66982e-05	-0.271055	0.627	0.73	-0.103	0.356138
PDCD2	NC	1.69431e-05	-0.270029	0.308	0.455	-0.147	0.361362
MMD	NC	2.23555e-05	-0.306788	0.29	0.449	-0.159	0.476797
ENSGALG00000045168	NC	2.41998e-05	-0.267485	0.178	0.333	-0.155	0.516132
QARS	NC	2.97828e-05	-0.277472	0.444	0.559	-0.115	0.635209
GPC1	NC	3.13682e-05	-0.258075	0.207	0.364	-0.157	0.66902
MANF	NC	3.94266e-05	-0.281632	0.669	0.784	-0.115	0.84089
SLC16A1	NC	8.25123e-05	-0.2618	0.55	0.667	-0.117	1
UBE2E1	NC	9.83705e-05	-0.253823	0.243	0.389	-0.146	1
TNFSF10	NC	0.000100622	-0.252352	0.136	0.256	-0.12	1
MSMO1	NC	0.000112844	-0.300936	0.296	0.429	-0.133	1
ARHGDIB	NC	0.000164065	-0.273496	0.355	0.5	-0.145	1
FSTL1	NC	0.00025258	-0.316622	0.432	0.553	-0.121	1
HES5	Neural	0	1.70405	0.827	0.085	0.742	0
PAX6	Neural	0	1.62409	0.804	0.029	0.775	0
ENSGALG00000027002	Neural	0	1.48798	0.663	0.029	0.634	0
IRX1	Neural	0	1.48133	0.69	0.03	0.66	0
WNT4	Neural	0	1.40128	0.714	0.024	0.69	0
ENSGALG00000045548	Neural	0	1.29596	0.892	0.307	0.585	0
ENSGALG00000001136	Neural	0	1.095	0.538	0.041	0.497	0
MAP1B	Neural	0	1.08472	0.807	0.245	0.562	0
FGFR3	Neural	0	1.04819	0.929	0.253	0.676	0
ENSGALG00000013239	Neural	0	1.02872	0.845	0.287	0.558	0
SFRP2	Neural	0	0.989794	0.713	0.231	0.482	0
ENSGALG00000016570	Neural	0	0.938921	0.634	0.073	0.561	0
MARCKSL1	Neural	0	0.902651	0.967	0.728	0.239	0
SOX1	Neural	0	0.882022	0.551	0.024	0.527	0
MYLK	Neural	8.37406685105704e-319	0.795947	0.58	0.093	0.487	1.78602097799345e-314
ENSGALG00000035027	Neural	1.89943e-306	0.459754	0.293	0.007	0.286	4.0511e-302
CKB	Neural	5.32347e-298	0.955548	0.705	0.29	0.415	1.13539e-293
CDX4	Neural	9.36373e-296	-1.16676	0.106	0.662	-0.556	1.9971e-291
APOH	Neural	4.02414e-294	0.633596	0.457	0.044	0.413	8.58269e-290
DHRS3	Neural	4.62556e-284	0.734216	0.589	0.106	0.483	9.86539e-280
CERCAM	Neural	1.34818e-273	0.736051	0.577	0.125	0.452	2.8754e-269
ERBB3	Neural	1.87219e-272	0.836852	0.467	0.064	0.403	3.993e-268
NCAM1	Neural	9.01903e-263	0.810253	0.737	0.28	0.457	1.92358e-258
NRN1L	Neural	5.66958e-259	0.746657	0.433	0.054	0.379	1.20921e-254
GNAO1	Neural	7.90255e-252	0.554336	0.363	0.031	0.332	1.68546e-247
ENSGALG00000030512	Neural	2.82291e-237	0.576906	0.425	0.061	0.364	6.02071e-233
LRRN1	Neural	8.83573e-235	0.700711	0.582	0.166	0.416	1.88448e-230
CLEC19A	Neural	1.02132e-230	-1.11659	0.086	0.569	-0.483	2.17827e-226
MRAS	Neural	8.73052e-225	0.609598	0.457	0.076	0.381	1.86205e-220
ID1	Neural	2.14205e-217	0.953144	0.977	0.826	0.151	4.56856e-213
FKBP11	Neural	4.58187e-216	0.735064	0.588	0.216	0.372	9.77222e-212
HOXA7	Neural	3.03063e-215	-1.60523	0.13	0.573	-0.443	6.46373e-211
ENSGALG00000046550	Neural	8.56309e-215	0.375974	0.263	0.013	0.25	1.82634e-210
SPRY2	Neural	9.94024e-208	-1.32119	0.063	0.521	-0.458	2.12005e-203
LMO1	Neural	1.03355e-206	0.724636	0.485	0.1	0.385	2.20435e-202
ENSGALG00000038425	Neural	2.77546e-205	0.407594	0.261	0.015	0.246	5.9195e-201
KRAS	Neural	6.78176e-205	0.651268	0.745	0.43	0.315	1.44641e-200
OPTC	Neural	5.03117e-199	0.418934	0.289	0.022	0.267	1.07305e-194
DIXDC1	Neural	7.55549e-196	0.473057	0.326	0.037	0.289	1.61143e-191
NDE1	Neural	5.53889e-192	0.627312	0.64	0.277	0.363	1.18134e-187
NKAIN2	Neural	2.16153e-187	0.528722	0.401	0.073	0.328	4.61011e-183
NFASC	Neural	4.13048e-179	0.477917	0.339	0.044	0.295	8.80948e-175
CDX2	Neural	5.45961e-178	-0.847267	0.102	0.53	-0.428	1.16442e-173
DBX2	Neural	2.06623e-171	0.582376	0.301	0.047	0.254	4.40685e-167
HAPLN1	Neural	1.53444e-170	-0.737519	0.024	0.403	-0.379	3.27265e-166
WNT5A	Neural	1.28764e-169	-0.825307	0.116	0.526	-0.41	2.74629e-165
ENPP2	Neural	9.06462e-169	0.368205	0.27	0.024	0.246	1.9333e-164
CHST15	Neural	5.139e-160	-0.906346	0.085	0.473	-0.388	1.09605e-155
TBXT	Neural	3.52667e-159	-1.2243	0.078	0.46	-0.382	7.52169e-155
VIM	Neural	5.38287e-158	0.589751	0.782	0.54	0.242	1.14806e-153
ENSGALG00000054783	Neural	2.06734e-154	0.532991	0.42	0.089	0.331	4.40923e-150
ZFHX3	Neural	5.27715e-152	0.59888	0.636	0.289	0.347	1.12551e-147
KRT24	Neural	7.71182e-150	-1.22282	0.14	0.52	-0.38	1.64478e-145
HOXB8	Neural	2.6167e-145	-0.8652	0.15	0.53	-0.38	5.5809e-141
RARB	Neural	3.80653e-140	0.461715	0.418	0.103	0.315	8.11857e-136
KIF26A	Neural	1.19045e-130	-0.480025	0.006	0.295	-0.289	2.53899e-126
MEIS2	Neural	2.34369e-123	0.554526	0.72	0.359	0.361	4.99863e-119
CXCR7	Neural	4.03304e-123	0.489101	0.329	0.088	0.241	8.60167e-119
GLI1	Neural	2.31621e-121	0.352458	0.273	0.042	0.231	4.94001e-117
LEF1	Neural	2.72029e-121	-0.762794	0.197	0.544	-0.347	5.80183e-117
AKAP12	Neural	2.12395e-119	-0.724159	0.321	0.615	-0.294	4.52996e-115
MSGN1	Neural	1.36122e-118	-0.880471	0.027	0.317	-0.29	2.9032e-114
APLP2	Neural	4.65015e-116	-0.694869	0.449	0.724	-0.275	9.91783e-112
NTN3	Neural	1.70593e-114	0.394484	0.306	0.06	0.246	3.6384e-110
ENSGALG00000044874	Neural	3.4314e-113	-0.501025	0.046	0.345	-0.299	7.31849e-109
SFRP1	Neural	1.77127e-108	0.388706	0.274	0.053	0.221	3.77776e-104
GREB1	Neural	1.19987e-107	-0.555493	0.037	0.317	-0.28	2.55908e-103
ENSGALG00000016251	Neural	1.19495e-103	0.321334	0.27	0.05	0.22	2.5486e-99
UCHL1	Neural	2.81933e-103	0.468513	0.883	0.607	0.276	6.01307e-99
FGFR2	Neural	2.77185e-102	0.309634	0.294	0.062	0.232	5.9118e-98
ENSGALG00000007656	Neural	6.25435e-101	-0.417709	0.017	0.269	-0.252	1.33393e-96
TCF15	Neural	2.57211e-95	-1.30426	0.081	0.347	-0.266	5.48579e-91
ARL4C	Neural	2.57336e-95	0.45964	0.576	0.27	0.306	5.48846e-91
GAP43	Neural	7.59599e-92	0.317715	0.266	0.055	0.211	1.62007e-87
LRIG3	Neural	4.23818e-91	-0.575257	0.08	0.353	-0.273	9.03919e-87
ZADH2	Neural	1.1506e-90	0.492411	0.631	0.356	0.275	2.454e-86
JCAD	Neural	1.68188e-90	-0.454226	0.023	0.257	-0.234	3.58711e-86
FGF19	Neural	4.56835e-90	-0.584891	0.028	0.265	-0.237	9.74338e-86
HOXB7	Neural	5.93213e-89	-0.710753	0.222	0.526	-0.304	1.2652e-84
CFC1	Neural	7.0397e-88	-0.636849	0.028	0.258	-0.23	1.50143e-83
TMEM35B	Neural	1.06249e-85	-0.536461	0.307	0.584	-0.277	2.26609e-81
GLIPR2	Neural	2.01463e-85	0.448434	0.512	0.229	0.283	4.29679e-81
B2M	Neural	6.25684e-85	0.414578	0.39	0.16	0.23	1.33446e-80
DACH1	Neural	2.45713e-82	-0.52332	0.166	0.447	-0.281	5.24057e-78
GLI2	Neural	1.33986e-80	0.426441	0.516	0.241	0.275	2.85765e-76
QDPR	Neural	1.48937e-80	0.391254	0.475	0.21	0.265	3.17654e-76
CDC25B	Neural	1.92031e-80	0.434847	0.578	0.319	0.259	4.09564e-76
ZEB2	Neural	2.04798e-80	0.383794	0.423	0.172	0.251	4.36793e-76
DAAM1	Neural	5.96865e-80	0.414234	0.488	0.24	0.248	1.27299e-75
IGFBP4	Neural	6.10749e-80	0.308286	0.295	0.079	0.216	1.30261e-75
ENSGALG00000047323	Neural	6.74717e-80	0.406735	0.412	0.168	0.244	1.43904e-75
FN1	Neural	3.6068e-79	-0.721928	0.306	0.56	-0.254	7.69257e-75
GJA1	Neural	2.15699e-77	-0.516168	0.41	0.669	-0.259	4.60044e-73
KRT18	Neural	3.84143e-77	-1.11007	0.13	0.366	-0.236	8.193e-73
DLL1	Neural	2.10851e-76	-0.81966	0.18	0.424	-0.244	4.49703e-72
KIAA1671	Neural	3.56925e-76	0.332536	0.327	0.108	0.219	7.61249e-72
SP8	Neural	1.14719e-74	0.388656	0.387	0.141	0.246	2.44673e-70
LFNG	Neural	2.78689e-74	0.454684	0.646	0.379	0.267	5.94389e-70
XPA	Neural	6.68406e-74	0.420103	0.821	0.652	0.169	1.42558e-69
CCND1	Neural	1.11005e-73	0.402949	0.762	0.536	0.226	2.36751e-69
TUBB3	Neural	2.48448e-73	0.472119	0.656	0.391	0.265	5.2989e-69
ATP2B1	Neural	5.93987e-71	-0.499612	0.507	0.66	-0.153	1.26686e-66
DUSP6	Neural	1.12174e-70	-0.430488	0.067	0.293	-0.226	2.39244e-66
COTL1	Neural	5.71475e-70	0.420346	0.733	0.529	0.204	1.21884e-65
FZD3	Neural	7.14387e-70	0.304625	0.263	0.073	0.19	1.52365e-65
LTBP1	Neural	1.06855e-69	0.275033	0.253	0.071	0.182	2.279e-65
WNT5B	Neural	1.09395e-68	-0.376865	0.062	0.282	-0.22	2.33318e-64
MEIS1	Neural	1.64816e-66	0.360379	0.449	0.199	0.25	3.5152e-62
TIMM50	Neural	1.3795e-64	-0.563073	0.47	0.644	-0.174	2.94219e-60
BAMBI	Neural	2.24871e-64	-0.424351	0.106	0.346	-0.24	4.79605e-60
ENSGALG00000026970	Neural	3.18971e-63	0.254679	0.254	0.072	0.182	6.80302e-59
PPFIBP1	Neural	5.41858e-63	-0.465892	0.343	0.577	-0.234	1.15568e-58
DPYSL2	Neural	3.42959e-62	0.388581	0.684	0.475	0.209	7.31464e-58
FGFR1	Neural	5.15307e-62	0.41922	0.732	0.538	0.194	1.09905e-57
DDR1	Neural	5.50127e-62	0.344436	0.411	0.188	0.223	1.17331e-57
TUBB2B	Neural	7.41589e-59	0.312868	0.897	0.78	0.117	1.58166e-54
ENSGALG00000002988	Neural	4.86588e-56	-0.423132	0.228	0.461	-0.233	1.03779e-51
SLIT1	Neural	1.18154e-55	0.283878	0.309	0.114	0.195	2.51998e-51
IPO5	Neural	1.81764e-55	0.330338	0.739	0.582	0.157	3.87666e-51
JARID2	Neural	2.04236e-54	-0.436195	0.28	0.5	-0.22	4.35595e-50
SMAD6	Neural	1.42364e-52	-0.413086	0.162	0.373	-0.211	3.03633e-48
HOXD4	Neural	3.19392e-52	0.34145	0.483	0.278	0.205	6.81199e-48
KRT7	Neural	3.61862e-52	-0.981755	0.084	0.252	-0.168	7.71778e-48
ENSGALG00000046322	Neural	1.75771e-51	0.305568	0.397	0.186	0.211	3.74885e-47
LRPAP1	Neural	2.40889e-50	0.31538	0.561	0.349	0.212	5.13769e-46
NMRK2	Neural	5.40111e-50	0.291038	0.357	0.16	0.197	1.15195e-45
GPM6B	Neural	6.22667e-50	0.25356	0.28	0.103	0.177	1.32802e-45
SALL1	Neural	2.48756e-48	-0.500521	0.692	0.793	-0.101	5.30548e-44
TUBB4B	Neural	5.51154e-48	0.30381	0.785	0.61	0.175	1.1755e-43
CHIC1	Neural	9.19325e-47	-0.278966	0.075	0.254	-0.179	1.96074e-42
ACVR2B	Neural	2.19206e-46	0.308968	0.679	0.478	0.201	4.67523e-42
NAA40	Neural	3.05602e-46	0.303233	0.766	0.614	0.152	6.51787e-42
RACGAP1	Neural	3.32997e-46	0.346241	0.526	0.34	0.186	7.10216e-42
NOTCH1	Neural	1.34905e-45	0.312168	0.839	0.645	0.194	2.87725e-41
ID2	Neural	1.99928e-45	0.265935	0.886	0.692	0.194	4.26406e-41
CENPX	Neural	3.76404e-45	-0.37284	0.592	0.743	-0.151	8.02795e-41
METTL6	Neural	5.3759e-45	-0.400124	0.218	0.396	-0.178	1.14657e-40
MYC	Neural	1.04467e-44	-0.376789	0.128	0.314	-0.186	2.22807e-40
CORO1C	Neural	3.40131e-44	-0.371586	0.541	0.677	-0.136	7.25432e-40
ENSGALG00000023546	Neural	8.57911e-44	0.315162	0.497	0.29	0.207	1.82975e-39
OPA3	Neural	1.28562e-43	-0.316425	0.171	0.373	-0.202	2.74198e-39
FARP1	Neural	2.73036e-43	-0.356109	0.267	0.464	-0.197	5.82331e-39
MSH6	Neural	2.69679e-42	0.327473	0.573	0.401	0.172	5.7517e-38
AGO1	Neural	1.62641e-41	0.297123	0.56	0.379	0.181	3.4688e-37
AMT	Neural	3.42343e-41	0.293501	0.534	0.336	0.198	7.3015e-37
LSP1P1	Neural	5.7681e-41	-0.329683	0.109	0.279	-0.17	1.23022e-36
KIF1A	Neural	9.03284e-41	0.259677	0.319	0.145	0.174	1.92652e-36
ENSGALG00000008469	Neural	6.64462e-40	-0.32871	0.141	0.325	-0.184	1.41717e-35
FAM53A	Neural	1.46556e-39	0.270003	0.335	0.168	0.167	3.12574e-35
DUSP14	Neural	2.34226e-39	0.252979	0.361	0.179	0.182	4.99557e-35
ADD3	Neural	1.23301e-37	-0.33847	0.43	0.596	-0.166	2.62977e-33
AGRN	Neural	1.94326e-37	0.25836	0.376	0.196	0.18	4.14458e-33
AXIN2	Neural	3.30402e-37	-0.270782	0.112	0.283	-0.171	7.04681e-33
CRMP1	Neural	4.63349e-37	0.319244	0.642	0.468	0.174	9.8823e-33
SP5	Neural	7.45767e-37	-0.38948	0.35	0.52	-0.17	1.59057e-32
GADD45B	Neural	1.06297e-36	-0.294702	0.105	0.274	-0.169	2.26709e-32
KIAA1522	Neural	1.40164e-36	0.258587	0.34	0.173	0.167	2.98942e-32
PDGFA	Neural	1.35367e-35	0.266772	0.357	0.182	0.175	2.88712e-31
FAM171B	Neural	4.01201e-35	-0.260764	0.102	0.257	-0.155	8.55681e-31
HOXB4	Neural	6.97004e-33	-0.285629	0.145	0.303	-0.158	1.48657e-28
DCBLD2	Neural	1.1772e-32	-0.361174	0.315	0.472	-0.157	2.51073e-28
SMCO4	Neural	3.96719e-31	-0.308768	0.347	0.504	-0.157	8.46122e-27
ANKRD11	Neural	6.24082e-30	0.252192	0.725	0.605	0.12	1.33104e-25
ENSGALG00000045168	Neural	1.00428e-29	-0.303625	0.191	0.338	-0.147	2.14194e-25
MAD1L1	Neural	1.10396e-29	-0.253762	0.133	0.286	-0.153	2.35452e-25
SKAP2	Neural	1.30002e-28	-0.273095	0.555	0.658	-0.103	2.77267e-24
VCAN	Neural	1.32691e-28	-0.389433	0.379	0.498	-0.119	2.83004e-24
COL9A2	Neural	2.58194e-28	-0.279955	0.131	0.27	-0.139	5.50676e-24
PTK7	Neural	4.06274e-28	-0.279124	0.472	0.624	-0.152	8.66501e-24
FRZB	Neural	1.72327e-27	0.279342	0.378	0.24	0.138	3.6754e-23
HOXA4	Neural	5.58638e-25	-0.301061	0.326	0.46	-0.134	1.19146e-20
CENPF	Neural	7.81642e-25	0.309756	0.583	0.463	0.12	1.66709e-20
ATP1A1	Neural	8.0644e-23	-0.282171	0.546	0.66	-0.114	1.71998e-18
CTH	Neural	4.33416e-22	-0.255725	0.453	0.57	-0.117	9.2439e-18
ELK3	Neural	4.37225e-22	-0.25552	0.233	0.372	-0.139	9.32515e-18
ENSGALG00000053559	Neural	1.30223e-21	-0.251601	0.346	0.483	-0.137	2.77739e-17
HOXB1	Neural	1.41187e-21	-0.279424	0.458	0.569	-0.111	3.01123e-17
ARHGDIB	Neural	1.94743e-20	-0.266659	0.371	0.504	-0.133	4.15348e-16
EHD3	Neural	7.28973e-20	-0.251322	0.48	0.6	-0.12	1.55475e-15
MMD	Neural	2.03546e-18	-0.264279	0.335	0.452	-0.117	4.34122e-14
HOXA7	NMps	0	1.15856	0.925	0.533	0.392	0
CLDN1	NMps	0	0.979193	0.844	0.268	0.576	0
CHST15	NMps	0	0.970818	0.916	0.429	0.487	0
ENSGALG00000038635	NMps	0	0.870355	0.923	0.573	0.35	0
TBXT	NMps	0	0.84799	0.921	0.415	0.506	0
HOXB7	NMps	0	0.828017	0.921	0.488	0.433	0
HOXB9	NMps	0	0.799452	0.641	0.209	0.432	0
SPRY2	NMps	0	0.785842	0.898	0.479	0.419	0
FGF8	NMps	0	0.752251	0.654	0.141	0.513	0
UCHL1	NMps	0	0.742155	0.903	0.598	0.305	0
CMTM8	NMps	0	0.708357	0.786	0.369	0.417	0
MSX1	NMps	0	0.701011	0.971	0.643	0.328	0
PTN	NMps	1.26280850760873e-310	-1.63854	0.258	0.635	-0.377	2.69332e-306
RAI14	NMps	2.17324e-298	0.556217	0.467	0.108	0.359	4.63508e-294
CYP26A1	NMps	9.87677e-291	0.54914	0.405	0.072	0.333	2.10652e-286
DLL1	NMps	3.97927e-273	0.519623	0.82	0.389	0.431	8.48699e-269
SP8	NMps	9.91884e-265	0.520942	0.493	0.127	0.366	2.11549e-260
CDX2	NMps	1.54973e-239	0.523155	0.86	0.492	0.368	3.30526e-235
CLEC19A	NMps	2.15709e-230	-0.846866	0.213	0.574	-0.361	4.60063e-226
GREB1	NMps	2.93197e-214	0.551193	0.638	0.285	0.353	6.25331e-210
ENSGALG00000051025	NMps	7.76498e-205	0.415605	0.345	0.074	0.271	1.65611e-200
TCF15	NMps	1.17268e-188	-1.35746	0.066	0.356	-0.29	2.5011e-184
F2RL1	NMps	3.39008e-186	0.395411	0.332	0.076	0.256	7.23036e-182
FGF19	NMps	4.19157e-172	0.490658	0.566	0.236	0.33	8.93979e-168
COL9A2	NMps	4.28787e-171	0.432139	0.574	0.245	0.329	9.14517e-167
HOXB8	NMps	3.98315e-170	0.421637	0.824	0.496	0.328	8.49525e-166
ID4	NMps	2.7415e-169	0.520751	0.656	0.355	0.301	5.84706e-165
EPHA1	NMps	1.08369e-165	0.378054	0.379	0.111	0.268	2.31129e-161
FGFR3	NMps	9.09113e-163	-1.18271	0.04	0.292	-0.252	1.93896e-158
GNG10	NMps	1.71433e-156	0.451315	0.506	0.216	0.29	3.65632e-152
PDGFA	NMps	1.91715e-151	0.275601	0.44	0.171	0.269	4.08889e-147
FN1	NMps	9.85458e-151	-0.761967	0.299	0.567	-0.268	2.10178e-146
HOXA4	NMps	1.19856e-144	0.420049	0.732	0.437	0.295	2.55629e-140
TRIM71	NMps	2.35698e-141	0.386854	0.925	0.818	0.107	5.02696e-137
KRT18	NMps	2.6544e-139	-1.12806	0.132	0.373	-0.241	5.66131e-135
CFC1	NMps	3.18591e-130	-0.599068	0.042	0.264	-0.222	6.79491e-126
IL17RD	NMps	3.751e-129	0.360053	0.426	0.172	0.254	8.00012e-125
FABP7	NMps	3.09402e-128	0.419162	0.931	0.801	0.13	6.59893e-124
MEIS2	NMps	1.38812e-126	-0.557103	0.132	0.387	-0.255	2.96059e-122
JCAD	NMps	2.14596e-125	-0.430655	0.046	0.262	-0.216	4.5769e-121
WNT3A	NMps	4.8032e-125	0.322642	0.349	0.117	0.232	1.02443e-120
RASGRP3	NMps	5.77155e-123	0.35509	0.457	0.193	0.264	1.23096e-118
METTL6	NMps	6.75073e-121	0.392853	0.651	0.372	0.279	1.4398e-116
APCDD1	NMps	4.39605e-119	0.305884	0.388	0.146	0.242	9.3759e-115
HOXC8	NMps	1.75134e-117	0.309807	0.309	0.098	0.211	3.73525e-113
ATP2B1	NMps	1.07167e-116	0.368035	0.852	0.641	0.211	2.28565e-112
CDX4	NMps	2.83192e-115	0.341851	0.866	0.628	0.238	6.03993e-111
KRT24	NMps	3.4049e-115	-0.889555	0.374	0.515	-0.141	7.26197e-111
COMTD1	NMps	1.18401e-113	0.354078	0.389	0.157	0.232	2.52526e-109
WLS	NMps	1.81739e-111	0.363013	0.877	0.714	0.163	3.87614e-107
MEX3B	NMps	3.10371e-111	0.297938	0.352	0.131	0.221	6.61958e-107
NKAIN4	NMps	1.31608e-108	0.403805	0.457	0.217	0.24	2.80693e-104
HOXB4	NMps	6.50089e-108	0.365068	0.531	0.282	0.249	1.38651e-103
TRARG1	NMps	3.36348e-107	0.292145	0.393	0.16	0.233	7.17364e-103
MLLT3	NMps	6.93015e-107	0.264063	0.287	0.092	0.195	1.47806e-102
EXD3	NMps	1.65148e-106	0.332484	0.434	0.193	0.241	3.52228e-102
ENSGALG00000013239	NMps	2.55527e-103	0.262519	0.55	0.291	0.259	5.44988e-99
KRT7	NMps	1.28401e-102	-1.02562	0.077	0.257	-0.18	2.73853e-98
WNT5A	NMps	2.32343e-102	0.327345	0.752	0.496	0.256	4.9554e-98
HOXB1	NMps	3.58927e-102	0.341316	0.786	0.551	0.235	7.65519e-98
EVX1	NMps	8.73923e-99	0.313729	0.463	0.221	0.242	1.8639e-94
RNH1	NMps	2.00118e-97	-0.551762	0.319	0.504	-0.185	4.26813e-93
OAT	NMps	1.03327e-96	0.34957	0.508	0.281	0.227	2.20376e-92
ENSGALG00000008469	NMps	3.06295e-96	0.36555	0.54	0.304	0.236	6.53267e-92
RHOU	NMps	7.87993e-95	-0.417137	0.119	0.322	-0.203	1.68063e-90
MSGN1	NMps	3.10735e-93	-0.661421	0.137	0.319	-0.182	6.62735e-89
KIF26A	NMps	1.63957e-91	0.311437	0.509	0.27	0.239	3.49688e-87
ADD3	NMps	4.22265e-91	0.340926	0.764	0.578	0.186	9.00607e-87
AIG1	NMps	1.41765e-90	0.29535	0.387	0.172	0.215	3.02356e-86
MID1IP1	NMps	5.56752e-86	0.336859	0.692	0.468	0.224	1.18744e-81
SHISA2	NMps	7.22196e-86	-0.917471	0.109	0.274	-0.165	1.5403e-81
EWSR1	NMps	9.07637e-86	0.316183	0.625	0.406	0.219	1.93581e-81
HAPLN1	NMps	2.22836e-84	-0.439313	0.2	0.402	-0.202	4.75264e-80
FAM171B	NMps	5.18924e-84	0.306133	0.455	0.238	0.217	1.10676e-79
HSPB1	NMps	1.94798e-80	0.288895	0.383	0.18	0.203	4.15466e-76
HSPH1	NMps	1.55902e-78	0.324681	0.638	0.422	0.216	3.32507e-74
GLIPR2	NMps	5.1392e-76	0.250442	0.437	0.226	0.211	1.09609e-71
HOXA6	NMps	1.20815e-75	0.276661	0.432	0.223	0.209	2.57674e-71
ENSGALG00000034591	NMps	1.82754e-75	0.297108	0.739	0.549	0.19	3.89778e-71
JARID2	NMps	1.47027e-71	0.30012	0.685	0.48	0.205	3.13579e-67
GJA1	NMps	1.2428e-68	0.339801	0.792	0.651	0.141	2.65065e-64
PLPP3	NMps	1.1933e-67	-0.396779	0.217	0.376	-0.159	2.54506e-63
MYC	NMps	2.12024e-67	-0.358341	0.146	0.319	-0.173	4.52206e-63
HOXA9	NMps	2.23839e-67	0.29169	0.378	0.19	0.188	4.77404e-63
JAM3	NMps	4.05135e-66	-0.381278	0.315	0.464	-0.149	8.64072e-62
LRIG3	NMps	5.67698e-65	-0.396918	0.206	0.352	-0.146	1.21079e-60
LMO4	NMps	1.84676e-62	0.284234	0.654	0.464	0.19	3.93877e-58
LASP1	NMps	8.27753e-62	-0.332799	0.386	0.54	-0.154	1.76543e-57
BDH1A	NMps	3.93093e-60	0.250828	0.548	0.348	0.2	8.3839e-56
ARHGDIB	NMps	8.54899e-60	0.287017	0.674	0.488	0.186	1.82333e-55
DRAXIN	NMps	1.35502e-59	0.281832	0.293	0.137	0.156	2.88998e-55
ARL4C	NMps	9.10774e-57	-0.306315	0.141	0.29	-0.149	1.9425e-52
SMAD6	NMps	2.71916e-54	-0.323688	0.238	0.374	-0.136	5.79943e-50
CADM1	NMps	7.97164e-54	-0.282454	0.141	0.278	-0.137	1.70019e-49
ENSGALG00000045168	NMps	3.8986e-50	-0.299827	0.195	0.342	-0.147	8.31493e-46
FSTL1	NMps	3.45514e-49	-0.345794	0.423	0.56	-0.137	7.36912e-45
PFKP	NMps	5.50028e-49	0.251782	0.561	0.398	0.163	1.1731e-44
ADGRL2	NMps	1.78445e-48	-0.370557	0.304	0.454	-0.15	3.80588e-44
LAMB1	NMps	2.36666e-45	-0.270248	0.47	0.575	-0.105	5.04761e-41
HOXB5	NMps	3.77354e-44	-0.304163	0.196	0.326	-0.13	8.0482e-40
ARID3A	NMps	2.64847e-43	-0.265045	0.469	0.581	-0.112	5.64865e-39
SLC19A1	NMps	7.97148e-43	-0.272084	0.362	0.487	-0.125	1.70016e-38
GPC4	NMps	2.19288e-32	-0.250606	0.256	0.358	-0.102	4.67697e-28
GLUL	NMps	3.29383e-23	-0.268075	0.338	0.44	-0.102	7.02508e-19
CHRD	Notochord	0	4.1647	0.99	0.07	0.92	0
POSTN	Notochord	0	2.68546	0.896	0.147	0.749	0
PTGDS	Notochord	0	2.52356	0.818	0.026	0.792	0
POMC	Notochord	0	2.44293	0.591	0.034	0.557	0
FOXA1	Notochord	0	2.16971	0.798	0.022	0.776	0
NOTO	Notochord	0	2.03646	0.869	0.039	0.83	0
ANGPT2	Notochord	0	1.853	0.689	0.037	0.652	0
TBXT	Notochord	0	1.82949	0.98	0.425	0.555	0
ENSGALG00000031398	Notochord	0	1.53591	0.642	0.089	0.553	0
SST	Notochord	0	1.52274	0.373	0.032	0.341	0
CCN3	Notochord	0	1.47434	0.548	0.029	0.519	0
C9H2ORF82	Notochord	0	1.31886	0.589	0.049	0.54	0
TIMP3	Notochord	0	1.28921	0.355	0.026	0.329	0
TF	Notochord	0	1.24013	0.548	0.013	0.535	0
FSTL1	Notochord	0	1.20954	0.895	0.538	0.357	0
WIF1	Notochord	0	1.1326	0.526	0.029	0.497	0
VCAN	Notochord	0	1.10692	0.854	0.479	0.375	0
SHH	Notochord	0	1.08606	0.478	0.012	0.466	0
MYO3A	Notochord	0	1.08245	0.534	0.006	0.528	0
MNX1	Notochord	0	1.08178	0.498	0.028	0.47	0
NBL1	Notochord	0	1.07009	0.598	0.099	0.499	0
CAPSL	Notochord	0	1.06426	0.482	0.014	0.468	0
CA10	Notochord	0	1.03295	0.516	0.018	0.498	0
PDCD4	Notochord	0	1.01157	0.815	0.533	0.282	0
SEMA3D	Notochord	0	0.9938	0.577	0.075	0.502	0
TBC1D8	Notochord	0	0.954751	0.512	0.069	0.443	0
RASD1	Notochord	0	0.901492	0.437	0.039	0.398	0
COL4A1	Notochord	0	0.879877	0.52	0.152	0.368	0
ENSGALG00000032696	Notochord	0	0.848873	0.41	0.002	0.408	0
ERGIC2	Notochord	0	0.844097	0.751	0.436	0.315	0
IGFBP5	Notochord	0	0.762397	0.369	0.028	0.341	0
GCHFR	Notochord	0	0.742245	0.408	0.066	0.342	0
ENSGALG00000054418	Notochord	0	0.607266	0.256	0.003	0.253	0
LAPTM4B	Notochord	0	0.593195	0.313	0.006	0.307	0
PRTG	Notochord	0	-1.11505	0.512	0.965	-0.453	0
FOXA2	Notochord	4.51576000298899e-321	0.859429	0.376	0.024	0.352	9.63121293437493e-317
ENSGALG00000038635	Notochord	9.04634197535322e-321	0.981577	0.843	0.585	0.258	1.92940381650334e-316
ID1	Notochord	6.4711e-303	-1.41723	0.398	0.849	-0.451	1.38016e-298
MYL4	Notochord	9.2286e-297	1.02282	0.714	0.364	0.35	1.96828e-292
FLT4	Notochord	4.66171e-286	0.667808	0.391	0.042	0.349	9.9425e-282
SOX9	Notochord	1.03478e-278	0.760447	0.375	0.043	0.332	2.20699e-274
ENSGALG00000006958	Notochord	7.84895e-277	0.643483	0.296	0.027	0.269	1.67402e-272
TNFSF10	Notochord	1.07781e-270	0.806659	0.524	0.244	0.28	2.29876e-266
PRDX4	Notochord	1.42247e-269	0.648402	0.869	0.734	0.135	3.03383e-265
CDH2	Notochord	2.27037e-265	0.818266	0.931	0.747	0.184	4.84225e-261
SLIT3	Notochord	2.31717e-261	0.687887	0.435	0.122	0.313	4.94205e-257
CST3	Notochord	8.21594e-261	0.701563	0.896	0.785	0.111	1.7523e-256
AGPAT5	Notochord	2.81043e-255	0.665649	0.537	0.247	0.29	5.99409e-251
STK10	Notochord	6.53848e-252	0.57042	0.308	0.024	0.284	1.39453e-247
ENSGALG00000048488	Notochord	1.9388e-236	0.801422	0.613	0.166	0.447	4.13508e-232
CTSV	Notochord	2.36289e-236	0.675515	0.688	0.428	0.26	5.03958e-232
HES4	Notochord	3.74722e-234	0.781729	0.606	0.341	0.265	7.99208e-230
MSX1	Notochord	1.43853e-222	-1.30148	0.239	0.681	-0.442	3.0681e-218
CTH	Notochord	1.50504e-216	0.598222	0.678	0.561	0.117	3.20994e-212
STK38L	Notochord	7.85526e-214	0.622497	0.325	0.071	0.254	1.67537e-209
CLEC19A	Notochord	3.93122e-211	0.789904	0.704	0.545	0.159	8.38451e-207
ADAMTS9	Notochord	2.38193e-204	0.612401	0.412	0.133	0.279	5.08017e-200
FABP7	Notochord	9.99845e-204	-1.14736	0.474	0.823	-0.349	2.13247e-199
CBLB	Notochord	3.74112e-197	0.586093	0.375	0.112	0.263	7.97905e-193
SAT1	Notochord	1.79518e-195	0.625993	0.44	0.195	0.245	3.82876e-191
HMGN4	Notochord	2.12186e-192	-0.491728	0.842	0.972	-0.13	4.5255e-188
GJA1	Notochord	2.5777e-192	0.616001	0.856	0.652	0.204	5.49773e-188
MFAP2	Notochord	2.1233e-181	0.604176	0.827	0.656	0.171	4.52858e-177
AKAP12	Notochord	4.36291e-180	-0.801212	0.201	0.621	-0.42	9.30522e-176
S1PR1	Notochord	1.22868e-178	0.901681	0.508	0.203	0.305	2.62052e-174
S100A6	Notochord	1.55118e-177	0.865586	0.395	0.216	0.179	3.30835e-173
ABRACL	Notochord	2.72104e-176	0.557027	0.887	0.771	0.116	5.80343e-172
MCF2L	Notochord	1.0071e-170	0.467575	0.263	0.039	0.224	2.14794e-166
ENSGALG00000035994	Notochord	1.28285e-169	0.634648	0.431	0.145	0.286	2.73606e-165
ENSGALG00000013001	Notochord	2.1956e-168	0.587287	0.526	0.274	0.252	4.68277e-164
IGF1R	Notochord	4.21471e-166	0.560016	0.746	0.574	0.172	8.98914e-162
RHOB	Notochord	2.7118e-164	0.634633	0.476	0.212	0.264	5.78373e-160
STRA6	Notochord	8.57527e-164	0.740626	0.611	0.351	0.26	1.82893e-159
LIN28A	Notochord	3.92191e-161	-0.640405	0.278	0.682	-0.404	8.36464e-157
CDK1	Notochord	5.3189e-154	-0.435912	0.604	0.908	-0.304	1.13441e-149
PDIA4	Notochord	3.7234e-151	0.534881	0.872	0.753	0.119	7.94127e-147
ENSGALG00000031002	Notochord	1.43712e-149	0.539809	0.354	0.099	0.255	3.0651e-145
TUBA1A	Notochord	1.33314e-147	-0.411998	0.806	0.968	-0.162	2.84331e-143
PHLDB2	Notochord	1.29947e-142	0.441747	0.307	0.1	0.207	2.77151e-138
FBLN2	Notochord	2.0912e-142	0.487074	0.291	0.076	0.215	4.46011e-138
FAM3C	Notochord	3.59821e-142	0.496374	0.462	0.283	0.179	7.67426e-138
NOTCH1	Notochord	2.50116e-141	0.594915	0.866	0.643	0.223	5.33447e-137
OLFML3	Notochord	2.3866e-139	0.516266	0.506	0.164	0.342	5.09014e-135
CRIP1	Notochord	2.70807e-139	0.714109	0.362	0.098	0.264	5.77578e-135
APLP2	Notochord	9.4515e-138	0.51947	0.878	0.708	0.17	2.01582e-133
ENSGALG00000040260	Notochord	8.9987e-136	-0.515925	0.583	0.862	-0.279	1.91924e-131
GFRA2	Notochord	3.0819e-132	0.567824	0.469	0.189	0.28	6.57308e-128
GDPD5	Notochord	1.37441e-131	0.437957	0.27	0.052	0.218	2.93134e-127
HMGB2	Notochord	1.9362e-130	-0.361362	0.766	0.958	-0.192	4.12953e-126
ITGB1	Notochord	6.80232e-130	0.461197	0.774	0.644	0.13	1.4508e-125
HMGN1	Notochord	6.15627e-127	-0.501158	0.632	0.871	-0.239	1.31301e-122
DUT	Notochord	5.62253e-124	-0.45155	0.638	0.888	-0.25	1.19917e-119
PCNA	Notochord	4.76923e-123	-0.463631	0.606	0.873	-0.267	1.01718e-118
ENSGALG00000052184	Notochord	6.41153e-123	0.409738	0.251	0.062	0.189	1.36745e-118
MSGN1	Notochord	8.77262e-121	-0.835829	0.035	0.318	-0.283	1.87102e-116
ATP2B1	Notochord	7.19154e-120	-0.599695	0.324	0.668	-0.344	1.53381e-115
PKLR	Notochord	1.09145e-119	-0.460273	0.768	0.931	-0.163	2.32785e-115
TCF7L2	Notochord	2.19637e-118	0.544332	0.518	0.327	0.191	4.68441e-114
BTG1	Notochord	2.40576e-115	0.445793	0.747	0.622	0.125	5.13101e-111
RANBP1	Notochord	7.21047e-113	-0.420904	0.678	0.902	-0.224	1.53785e-108
PHLDA2	Notochord	1.4884e-112	0.564946	0.331	0.152	0.179	3.17447e-108
RNF122	Notochord	2.66845e-111	0.418035	0.289	0.094	0.195	5.69127e-107
CD24	Notochord	3.8226e-111	-0.472414	0.185	0.521	-0.336	8.15283e-107
HOXA7	Notochord	1.5918e-110	-0.775188	0.231	0.57	-0.339	3.39498e-106
CD164	Notochord	2.72568e-110	0.41482	0.643	0.529	0.114	5.81333e-106
KRT24	Notochord	2.65858e-109	-1.03886	0.21	0.519	-0.309	5.67022e-105
ENSGALG00000052026	Notochord	3.84273e-108	0.462729	0.565	0.384	0.181	8.19578e-104
KRT18	Notochord	3.9362e-108	-1.13441	0.083	0.369	-0.286	8.39513e-104
TOP2A	Notochord	9.30346e-103	-0.356497	0.531	0.825	-0.294	1.98424e-98
ENSGALG00000051550	Notochord	9.95754e-102	0.403503	0.288	0.107	0.181	2.12374e-97
RRM2	Notochord	1.93249e-101	-0.458314	0.333	0.661	-0.328	4.12162e-97
FN1	Notochord	1.90137e-99	-0.733788	0.256	0.563	-0.307	4.05525e-95
DLL1	Notochord	5.69384e-99	-0.858183	0.14	0.427	-0.287	1.21438e-94
PTN	Notochord	2.25255e-97	-1.17022	0.375	0.622	-0.247	4.80424e-93
HOXB5	Notochord	2.45877e-97	-0.481453	0.062	0.329	-0.267	5.24406e-93
TLE4	Notochord	3.2052e-97	0.506852	0.426	0.232	0.194	6.83604e-93
TPM1	Notochord	4.2586e-93	-0.543007	0.351	0.65	-0.299	9.08274e-89
FDPS	Notochord	1.76361e-92	-0.519521	0.379	0.678	-0.299	3.76143e-88
TUBA3E	Notochord	2.59885e-92	-0.307549	0.425	0.728	-0.303	5.54283e-88
CORO1C	Notochord	3.68187e-92	-0.482352	0.385	0.685	-0.3	7.8527e-88
SMC2	Notochord	1.00336e-90	-0.33859	0.428	0.729	-0.301	2.13996e-86
MFGE8	Notochord	2.16791e-90	-0.427999	0.111	0.391	-0.28	4.62372e-86
DGUOK	Notochord	5.03757e-90	-0.392778	0.385	0.691	-0.306	1.07441e-85
YWHAH	Notochord	9.52602e-90	-0.424895	0.429	0.721	-0.292	2.03171e-85
OAF	Notochord	1.10534e-88	0.394314	0.332	0.145	0.187	2.35747e-84
CCT5	Notochord	1.45176e-87	-0.338892	0.768	0.925	-0.157	3.09631e-83
COL9A2	Notochord	1.12898e-86	0.452776	0.47	0.257	0.213	2.40789e-82
CD47	Notochord	3.61628e-86	0.378321	0.415	0.314	0.101	7.7128e-82
MYC	Notochord	1.12089e-85	-0.456307	0.069	0.318	-0.249	2.39062e-81
NASP	Notochord	1.1767e-85	-0.358653	0.681	0.887	-0.206	2.50966e-81
ENSGALG00000053871	Notochord	3.49294e-85	-0.298206	0.673	0.895	-0.222	7.44973e-81
SLIT1	Notochord	3.73119e-85	0.390687	0.294	0.114	0.18	7.95789e-81
HOXD4	Notochord	1.54362e-84	-0.366215	0.055	0.295	-0.24	3.29223e-80
ID2	Notochord	7.47735e-84	-0.759498	0.458	0.709	-0.251	1.59477e-79
SMOC1	Notochord	3.87129e-83	0.520136	0.614	0.39	0.224	8.25669e-79
GREB1	Notochord	5.99141e-82	-0.460336	0.073	0.317	-0.244	1.27785e-77
HELLS	Notochord	2.178e-81	-0.399528	0.327	0.621	-0.294	4.64524e-77
ENSGALG00000008469	Notochord	5.25032e-80	0.419522	0.489	0.312	0.177	1.11979e-75
PTTG2	Notochord	1.4155e-79	-0.299895	0.491	0.765	-0.274	3.01899e-75
METRNL	Notochord	4.16115e-79	0.422282	0.479	0.274	0.205	8.87491e-75
NOP58	Notochord	8.69908e-79	-0.37966	0.653	0.854	-0.201	1.85534e-74
FKBP4	Notochord	2.90884e-78	-0.38275	0.693	0.882	-0.189	6.20398e-74
CDX2	Notochord	2.75362e-77	-0.412268	0.242	0.526	-0.284	5.87292e-73
LSM3	Notochord	1.15644e-76	-0.366111	0.626	0.842	-0.216	2.46647e-72
SLC29A1	Notochord	1.73501e-76	0.343126	0.271	0.114	0.157	3.70043e-72
CCDC28A	Notochord	2.38946e-76	0.327929	0.256	0.127	0.129	5.09624e-72
NRIP1	Notochord	5.21966e-76	0.400473	0.399	0.212	0.187	1.11325e-71
ADGRL2	Notochord	5.76897e-76	0.453734	0.62	0.437	0.183	1.23041e-71
GLB1	Notochord	7.93645e-76	0.349262	0.28	0.139	0.141	1.69269e-71
DACH1	Notochord	1.05414e-75	-0.431715	0.177	0.448	-0.271	2.24826e-71
CFC1	Notochord	1.16271e-75	0.461607	0.499	0.24	0.259	2.47983e-71
LSM5	Notochord	1.6551e-75	-0.314195	0.835	0.948	-0.113	3.53e-71
SFT2D1	Notochord	5.05009e-75	0.348103	0.494	0.393	0.101	1.07708e-70
BIRC5	Notochord	7.15375e-75	-0.291064	0.546	0.801	-0.255	1.52575e-70
CCDC47	Notochord	2.94565e-74	0.335713	0.304	0.174	0.13	6.28247e-70
ENSGALG00000006723	Notochord	1.22063e-73	-0.454479	0.28	0.557	-0.277	2.60336e-69
CDCA3	Notochord	2.78592e-73	-0.278271	0.431	0.702	-0.271	5.94181e-69
RWDD1	Notochord	7.7186e-73	-0.389653	0.342	0.618	-0.276	1.64622e-68
EML4	Notochord	1.00427e-72	0.300064	0.251	0.107	0.144	2.1419e-68
GRK3	Notochord	1.99615e-72	0.321199	0.268	0.144	0.124	4.25739e-68
LAMB1	Notochord	1.08136e-71	0.347615	0.674	0.564	0.11	2.30632e-67
SERPINH1	Notochord	2.21047e-71	0.376394	0.48	0.348	0.132	4.7145e-67
CDX4	Notochord	9.18e-71	-0.468315	0.39	0.653	-0.263	1.95791e-66
ENSGALG00000034218	Notochord	3.84645e-70	-0.388315	0.482	0.729	-0.247	8.2037e-66
EIF2S2	Notochord	3.90912e-70	-0.319774	0.77	0.919	-0.149	8.33736e-66
RHOU	Notochord	6.95503e-70	-0.409895	0.089	0.319	-0.23	1.48337e-65
KRT7	Notochord	3.14294e-69	-0.997888	0.056	0.254	-0.198	6.70326e-65
BRD7	Notochord	4.63594e-69	-0.339512	0.696	0.878	-0.182	9.88753e-65
ENSGALG00000016524	Notochord	4.77866e-69	-0.351254	0.373	0.643	-0.27	1.01919e-64
PODXL	Notochord	4.91414e-69	-0.496238	0.122	0.359	-0.237	1.04809e-64
PROS1	Notochord	8.15765e-69	0.336219	0.271	0.134	0.137	1.73986e-64
PARD3B	Notochord	3.63196e-68	0.299413	0.335	0.214	0.121	7.74624e-64
GSTM2	Notochord	5.18944e-68	0.364493	0.54	0.438	0.102	1.1068e-63
FLOT1	Notochord	6.92568e-68	-0.294748	0.513	0.765	-0.252	1.47711e-63
KPNA2	Notochord	1.75535e-67	-0.459326	0.368	0.636	-0.268	3.74381e-63
SSB	Notochord	1.87393e-67	-0.365004	0.553	0.778	-0.225	3.99672e-63
LEF1	Notochord	9.02057e-67	-0.509768	0.284	0.542	-0.258	1.92391e-62
ARHGAP8	Notochord	1.62533e-66	0.339382	0.3	0.138	0.162	3.46651e-62
SNRPN	Notochord	2.51627e-66	-0.317546	0.772	0.918	-0.146	5.36669e-62
PLK1	Notochord	3.44745e-66	-0.283154	0.403	0.664	-0.261	7.35272e-62
KIF4B	Notochord	1.9614e-65	-0.31169	0.434	0.693	-0.259	4.18327e-61
PAICS	Notochord	3.04681e-65	-0.401326	0.567	0.793	-0.226	6.49823e-61
TUBB2B	Notochord	8.97348e-65	-0.31139	0.561	0.793	-0.232	1.91386e-60
CCT6A	Notochord	1.81802e-63	-0.298807	0.728	0.892	-0.164	3.87748e-59
BBIP1	Notochord	2.63424e-63	-0.306493	0.3	0.56	-0.26	5.6183e-59
COTL1	Notochord	3.05303e-63	-0.364005	0.287	0.546	-0.259	6.51151e-59
TPX2	Notochord	6.66303e-63	-0.27647	0.396	0.651	-0.255	1.42109e-58
MAD2L1	Notochord	1.70695e-62	-0.258887	0.458	0.708	-0.25	3.64058e-58
ENSGALG00000020999	Notochord	1.66548e-61	-0.328736	0.306	0.563	-0.257	3.55213e-57
DYL1	Notochord	2.15654e-61	-0.289782	0.815	0.934	-0.119	4.59947e-57
TMEM35A	Notochord	3.09643e-61	0.297416	0.284	0.17	0.114	6.60407e-57
GNS	Notochord	6.39485e-61	0.287837	0.306	0.187	0.119	1.36389e-56
MCM5	Notochord	1.14247e-60	-0.329571	0.309	0.564	-0.255	2.43667e-56
NIP7	Notochord	2.92794e-60	-0.312665	0.75	0.891	-0.141	6.24471e-56
TMEM263	Notochord	2.1241e-59	0.314404	0.442	0.319	0.123	4.53027e-55
EIF1AX	Notochord	3.58591e-59	-0.280516	0.817	0.927	-0.11	7.64803e-55
MSL1	Notochord	7.47407e-59	-0.374793	0.418	0.666	-0.248	1.59407e-54
DNAJA1	Notochord	1.1335e-58	-0.320031	0.468	0.709	-0.241	2.41752e-54
ENSGALG00000003355	Notochord	3.57729e-58	-0.298059	0.669	0.857	-0.188	7.62964e-54
HOXB7	Notochord	6.5013e-58	-0.46734	0.278	0.525	-0.247	1.3866e-53
MCTS1	Notochord	8.81592e-57	-0.314497	0.538	0.761	-0.223	1.88026e-52
CCT2	Notochord	1.77217e-56	-0.27565	0.773	0.906	-0.133	3.77969e-52
SKAP2	Notochord	7.19975e-56	-0.355885	0.432	0.664	-0.232	1.53556e-51
RRM1	Notochord	3.51923e-55	-0.271959	0.256	0.493	-0.237	7.50581e-51
CDC20	Notochord	4.76876e-55	-0.301391	0.318	0.56	-0.242	1.01708e-50
BTF3L4	Notochord	7.97089e-55	-0.287319	0.701	0.865	-0.164	1.70003e-50
CKAP2	Notochord	1.05403e-54	-0.294267	0.337	0.579	-0.242	2.24803e-50
CYP51A1	Notochord	1.18269e-54	-0.352971	0.185	0.413	-0.228	2.52245e-50
MRPL40	Notochord	9.13614e-54	-0.274378	0.687	0.867	-0.18	1.94856e-49
ENSGALG00000042254	Notochord	9.28683e-54	-0.266012	0.306	0.544	-0.238	1.98069e-49
RRBP1	Notochord	9.5842e-54	0.291668	0.341	0.241	0.1	2.04412e-49
ORAOV1	Notochord	1.62372e-53	-0.289165	0.407	0.645	-0.238	3.46306e-49
SMARCA5	Notochord	1.99053e-52	-0.300851	0.588	0.791	-0.203	4.2454e-48
MEIS2	Notochord	2.28865e-52	-0.435537	0.168	0.38	-0.212	4.88123e-48
UHRF1	Notochord	2.36998e-52	-0.278342	0.302	0.538	-0.236	5.0547e-48
FGF19	Notochord	4.15604e-52	-0.435263	0.079	0.264	-0.185	8.864e-48
NUCB2	Notochord	1.48792e-51	0.283792	0.513	0.41	0.103	3.17344e-47
RFC2	Notochord	3.80669e-51	-0.260012	0.292	0.522	-0.23	8.1189e-47
TCP1	Notochord	4.17594e-51	-0.303397	0.627	0.81	-0.183	8.90644e-47
MRPL27	Notochord	4.59655e-51	-0.278652	0.703	0.87	-0.167	9.80352e-47
TIMM8A	Notochord	7.48799e-51	-0.314704	0.609	0.794	-0.185	1.59704e-46
DNAJA2	Notochord	1.16841e-50	-0.262886	0.571	0.781	-0.21	2.49198e-46
RSL1D1	Notochord	1.53629e-50	-0.293455	0.398	0.629	-0.231	3.2766e-46
POP5	Notochord	6.69482e-50	-0.285957	0.403	0.634	-0.231	1.42787e-45
ATIC	Notochord	1.24543e-49	-0.311073	0.428	0.655	-0.227	2.65625e-45
EFNB1	Notochord	1.74154e-49	0.298911	0.421	0.307	0.114	3.71436e-45
ENSGALG00000037807	Notochord	2.27982e-49	-0.294519	0.404	0.633	-0.229	4.86241e-45
HAPLN1	Notochord	2.48333e-49	-0.371414	0.184	0.398	-0.214	5.29645e-45
SIKE1	Notochord	3.00237e-49	-0.261395	0.378	0.608	-0.23	6.40345e-45
LLPH	Notochord	6.68638e-49	-0.30162	0.716	0.867	-0.151	1.42607e-44
GMNN	Notochord	7.0679e-49	-0.270513	0.2	0.416	-0.216	1.50744e-44
IMPDH2	Notochord	1.4288e-48	-0.273167	0.677	0.845	-0.168	3.04735e-44
EIF3J	Notochord	2.41666e-48	-0.258999	0.805	0.919	-0.114	5.15425e-44
FKBP11	Notochord	3.24812e-48	0.319278	0.353	0.224	0.129	6.92759e-44
ASPM	Notochord	3.84819e-48	-0.29076	0.311	0.537	-0.226	8.20742e-44
MRTO4	Notochord	8.63234e-48	-0.277781	0.6	0.791	-0.191	1.84111e-43
PIP4K2A	Notochord	1.52367e-47	-0.277107	0.179	0.388	-0.209	3.24967e-43
RUVBL1	Notochord	2.42982e-47	-0.278018	0.352	0.578	-0.226	5.18231e-43
MRPS11	Notochord	2.85231e-47	-0.288519	0.421	0.644	-0.223	6.08341e-43
HNRNPU	Notochord	5.50259e-47	-0.283236	0.637	0.818	-0.181	1.17359e-42
TK1	Notochord	5.81611e-47	-0.258508	0.168	0.371	-0.203	1.24046e-42
INCENP	Notochord	9.47522e-47	-0.275461	0.299	0.521	-0.222	2.02087e-42
WDR3	Notochord	1.58476e-46	-0.278449	0.341	0.565	-0.224	3.37999e-42
CDC6	Notochord	2.54804e-46	-0.315203	0.168	0.372	-0.204	5.43446e-42
CADM1	Notochord	3.89286e-46	0.295256	0.387	0.264	0.123	8.30269e-42
MAK16	Notochord	7.81712e-46	-0.261898	0.376	0.598	-0.222	1.66724e-41
LZTS1	Notochord	1.03554e-45	0.31171	0.275	0.161	0.114	2.2086e-41
MARCKS	Notochord	1.08981e-45	-0.309358	0.24	0.455	-0.215	2.32435e-41
BAMBI	Notochord	3.1137e-45	-0.362355	0.152	0.345	-0.193	6.6409e-41
WEE1	Notochord	3.44299e-45	-0.259006	0.207	0.414	-0.207	7.34321e-41
DNAJC9	Notochord	3.99652e-45	-0.266943	0.434	0.651	-0.217	8.52378e-41
SQLE	Notochord	1.06721e-44	-0.260393	0.145	0.337	-0.192	2.27614e-40
HMGCR	Notochord	1.87919e-44	-0.316737	0.29	0.506	-0.216	4.00794e-40
ENSGALG00000048205	Notochord	1.93918e-44	-0.327815	0.363	0.58	-0.217	4.13589e-40
ZNF503	Notochord	7.316e-44	-0.310124	0.153	0.347	-0.194	1.56036e-39
NHP2	Notochord	7.81012e-44	-0.252688	0.788	0.904	-0.116	1.66574e-39
PARP1	Notochord	8.512e-44	-0.285606	0.675	0.833	-0.158	1.81544e-39
PMVK	Notochord	1.07108e-43	-0.286039	0.321	0.537	-0.216	2.2844e-39
LRIG3	Notochord	1.33498e-43	0.334354	0.52	0.336	0.184	2.84724e-39
INSIG1	Notochord	1.55352e-43	-0.267019	0.188	0.388	-0.2	3.31334e-39
SLBP	Notochord	2.47286e-43	-0.274373	0.185	0.383	-0.198	5.27411e-39
OLFM1	Notochord	2.7258e-43	-0.335942	0.113	0.292	-0.179	5.8136e-39
NCBP2	Notochord	2.93211e-43	-0.258623	0.53	0.731	-0.201	6.25361e-39
ADSS	Notochord	3.30376e-43	-0.25224	0.537	0.738	-0.201	7.04627e-39
ENSGALG00000036935	Notochord	3.56836e-43	-0.262683	0.687	0.847	-0.16	7.6106e-39
MCM6	Notochord	3.79474e-43	-0.250244	0.316	0.53	-0.214	8.09343e-39
RNH1	Notochord	7.86289e-43	-0.471136	0.315	0.5	-0.185	1.677e-38
CDV3	Notochord	1.18539e-42	-0.285807	0.572	0.756	-0.184	2.52821e-38
PSMA7	Notochord	1.26656e-42	-0.252183	0.787	0.895	-0.108	2.70133e-38
RCL1	Notochord	1.41628e-42	-0.260996	0.232	0.437	-0.205	3.02065e-38
ENSGALG00000051459	Notochord	3.94572e-42	-0.273606	0.733	0.845	-0.112	8.41544e-38
TMEM132A	Notochord	5.50513e-42	0.274857	0.367	0.255	0.112	1.17413e-37
CLDN1	Notochord	6.41139e-42	-0.538495	0.129	0.311	-0.182	1.36742e-37
ENSGALG00000048034	Notochord	8.6852e-42	-0.256363	0.602	0.787	-0.185	1.85238e-37
SMAD6	Notochord	1.35934e-41	-0.318711	0.18	0.373	-0.193	2.89921e-37
FDFT1	Notochord	2.1275e-41	-0.264877	0.163	0.352	-0.189	4.53753e-37
SEMA3F	Notochord	2.38493e-41	0.286465	0.351	0.242	0.109	5.08658e-37
KPNB1	Notochord	2.50578e-41	-0.26565	0.465	0.67	-0.205	5.34433e-37
ST13P5	Notochord	2.16234e-40	-0.27577	0.552	0.739	-0.187	4.61183e-36
DYNLT1	Notochord	2.42326e-40	-0.260073	0.516	0.712	-0.196	5.16834e-36
BMS1	Notochord	2.89986e-40	-0.255973	0.431	0.637	-0.206	6.18482e-36
DNAJC2	Notochord	1.04145e-39	-0.262173	0.436	0.64	-0.204	2.22121e-35
NUSAP1	Notochord	1.34142e-39	-0.262062	0.276	0.478	-0.202	2.86098e-35
TLE5	Notochord	1.4214e-39	0.272238	0.306	0.189	0.117	3.03155e-35
ENSGALG00000053765	Notochord	1.88446e-39	-0.332991	0.655	0.812	-0.157	4.01917e-35
GLUL	Notochord	1.81094e-38	-0.348148	0.245	0.442	-0.197	3.86238e-34
EIF2S1	Notochord	3.39433e-38	-0.25123	0.596	0.771	-0.175	7.23943e-34
SPARC	Notochord	5.9846e-38	0.267033	0.503	0.398	0.105	1.2764e-33
ENSGALG00000045168	Notochord	1.30752e-37	-0.273668	0.161	0.34	-0.179	2.78869e-33
CRELD1	Notochord	1.54504e-37	0.254746	0.306	0.205	0.101	3.29527e-33
LBR	Notochord	1.74963e-37	-0.251569	0.493	0.686	-0.193	3.73161e-33
ID4	Notochord	2.07678e-35	-0.270372	0.2	0.381	-0.181	4.42935e-31
JCAD	Notochord	4.13138e-34	-0.284808	0.104	0.255	-0.151	8.8114e-30
MYL9	Notochord	4.26757e-32	-0.257051	0.432	0.616	-0.184	9.10186e-28
SPRY2	Notochord	5.87955e-28	-0.364267	0.339	0.511	-0.172	1.25399e-23
ANXA5	Notochord	2.40248e-25	-0.28033	0.232	0.383	-0.151	5.12401e-21
JAM3	Notochord	2.18889e-22	-0.250017	0.311	0.461	-0.15	4.66847e-18
HIST1H103	Notochord	2.65242e-20	-0.261969	0.392	0.538	-0.146	5.65709e-16
ENSGALG00000051984	Notochord	1.81905e-16	-0.295025	0.264	0.377	-0.113	3.87967e-12
FABP5	PreNeural	0	1.72847	0.946	0.515	0.431	0
CLDN1	PreNeural	0	1.23282	0.867	0.268	0.599	0
HES5	PreNeural	0	1.10516	0.63	0.079	0.551	0
HOXB7	PreNeural	0	1.02879	0.921	0.489	0.432	0
CA2	PreNeural	0	1.00122	0.538	0.053	0.485	0
PDGFA	PreNeural	0	0.854985	0.66	0.158	0.502	0
UCHL1	PreNeural	0	0.845346	0.936	0.597	0.339	0
SFRP2	PreNeural	0	0.735379	0.68	0.221	0.459	0
PADI3	PreNeural	0	0.640195	0.414	0.035	0.379	0
MYLK	PreNeural	0	0.621635	0.485	0.087	0.398	0
APOH	PreNeural	0	0.532338	0.377	0.038	0.339	0
SOX21	PreNeural	0	0.43496	0.332	0.021	0.311	0
CLEC19A	PreNeural	0	-1.146	0.09	0.581	-0.491	0
SOX1	PreNeural	1.98194930405209e-312	0.421841	0.301	0.026	0.275	4.2271e-308
LMO4	PreNeural	9.40885e-298	0.675516	0.743	0.459	0.284	2.00672e-293
ENSGALG00000013239	PreNeural	2.20892e-296	0.614565	0.728	0.281	0.447	4.71119e-292
HOXA7	PreNeural	1.25247e-285	0.92244	0.833	0.54	0.293	2.67127e-281
HAPLN1	PreNeural	1.54095e-279	-0.751509	0.033	0.412	-0.379	3.28654e-275
GNG10	PreNeural	6.12929e-253	0.606775	0.578	0.212	0.366	1.30726e-248
TRIM71	PreNeural	1.72391e-246	0.540295	0.931	0.818	0.113	3.67675e-242
CMTM8	PreNeural	9.32127e-246	0.586742	0.756	0.372	0.384	1.98804e-241
CNTN2	PreNeural	1.90639e-241	0.464437	0.307	0.044	0.263	4.06594e-237
CKB	PreNeural	2.78757e-223	0.607081	0.648	0.283	0.365	5.94533e-219
FAM210B	PreNeural	4.1907e-218	0.443248	0.37	0.084	0.286	8.93793e-214
CDH2	PreNeural	3.12972e-214	-0.851093	0.621	0.763	-0.142	6.67506e-210
[truncated: 717 more rows]
