# Supplementary material for: Timely TGFβ signalling inhibition induces notochord
Source: Nature. 2024 Dec 18;637(8046):673–82. doi: 10.1038/s41586-024-08332-w (PMC11735409; doi:10.1038/s41586-024-08332-w)
Supplement: Supplementary file 5 — List of primers used. List of primers used in quantitative PCR with reverse transcription. [file 41586_2024_8332_MOESM5_ESM.xlsx]

## Sheet: Sheet1
Gene	Oligo sequences
NODAL	5'-GACCAACCATCATACATCCA	5'-AGCACTTGCCATTATCCAC
WNT3A	5'-CCATGAACCCCACAACA	5'-CACCAGCATTTCACCTC
BMP4	5'-TGTTCACCGTTTTCTCGACTC	5'-GTCCATGATTCTTGACAGCCA
CDX2	5'-CTTTGCTCTGCGGTTCTGA	5'-GCTGGAGAAGGAGTTTCACTAC
CHRD	5'-AAGAGCTGCGACGTCCT	5'-CTGCTTGTCCCTACCACTTG
SOX17	5'-AACGCCGAGTTGAGCAA	5'-GGCCGGTACTTGTAGTTGG
NOTO	5'-GATGTAACTGCTGCCCTCAG	5'-GCTCGGCTCAAACTTACAGA
HAND1	5°-CTACCTGATGGACGTGCTG	5'-GAAAACCTTCGTGCTGCTG
GAPDH	5'-TGTAGTTGAGGTCAATGAAGGG	5'-ACATCGCTCAGACACCATG
ATP5F1	5'-TCAGGAAGAGGTGGTACAGG	5'-CTCTCTGAAGAATGCAGCCT
