# Supplementary material for: Timely TGFβ signalling inhibition induces notochord
Source: Nature. 2024 Dec 18;637(8046):673–82. doi: 10.1038/s41586-024-08332-w (PMC11735409; doi:10.1038/s41586-024-08332-w)
Supplement: Supplementary file 6 — List of antibodies used. List of antibodies used in this study. [file 41586_2024_8332_MOESM6_ESM.xlsx]

## Sheet: Sheet1
Gene	Species	Source	Cat number	Dilution
SOX2-AF488	mouse	BDBiosciences	#561593	1:100
SOX2	goat	R&D	AF2018	1:500
TBXT	rabbit	D2Z3J	#81694	1:500
TBXT	goat	R&D	AF2085	1:1000
TBX6	goat	R&D	AF4744	1:500
(ZO-1)	TJP1	Thermofisher	#61-7300	1:200
SOX1	goat	R&D	AF3369	1:1000
FOXA2	rabbit	Seven Hills	WRAB-1200	1:2000
Phospho-p44/42 MAPK (Erk1/2)	rabbit	Cell Signaling	9101S	1:200
total YAP 63.7	mouse	Santa Cruz	sc-101199	1:100
active YAP	rabbit	Abcam	EPR19812 (ab205270)	1:200
SNAIL	goat	R&D	AF3639	1:500
LEF1	rabbit	Cell Signaling	#2230	1:200
SOX17	goat	R&D	AF1924	10ug/ml
HAND1	goat	R&D	AF3168-SP	1:200
SHH	mouse	DSHB	5E1	1:500
OLIG2	goat	R&D	AF2418	1:1000
FOXC2	sheep	R&D	AF5044	1:500
NKX6.1	mouse	DSHB	F55A10	1:100
AF488 - Donkey	anti-mouse	Invitrogen	Cat#A21202	1:1000
AF488 - Donkey	anti-goat	Invitrogen	Cat#A11055	1:1000
AF488 - Donkey	anti-rabbit	Invitrogen	Cat#A21206	1:1000
NL557 - Donkey	anti-Goat	RnDsystems	Cat#NL001	1:1000
NL557 - Donkey	anti-Rabbit	RnDsystems	Cat#NL004	1:1000
NL557 - Donkey	anti-Mouse	RnDsystems	Cat#NL007	1:1000
AF594 - Donkey	anti-rabbit	Invitrogen	Cat#A32754	1:1000
AF647 - Donkey	anti-mouse	Invitrogen	Cat#A31571	1:1000
AF647 - Donkey	anti-goat	Invitrogen	Cat#A21447	1:1000
AF647 - Donkey	anti-rabbit	Invitrogen	Cat#A31573	1:1000
AF647 - Donkey	anti-sheep	Invitrogen	Cat#A21448	1:1000
